# Supplementary material for: Mapping and Identifying Candidate Genes Enabling Cadmium Accumulation in Brassica napus Revealed by Combined BSA-Seq and RNA-Seq Analysis
Source: Int J Mol Sci. 2023 Jun 15;24(12):10163. doi: 10.3390/ijms241210163 (PMC10298887; doi:10.3390/ijms241210163)
Supplement: Supplementary file 1 [file ijms-24-10163-s001.zip › Supplementary Table S1.xlsx]

## Sheet: Sheet1
Supplementary Table S1. Cadmium (Cd) concentration in shoots and roots of each F2 individual.
Plant number of F2 individuals	Root Cd concentration (mg/kg DW)	Root Cd concentration (mg/kg DW)	Cd transport (ratio of root to shoot)
005	18.0335	26.8715	1.49009
006	29.5533	34.245	1.15876
008	44.6411	32.8977	0.736938
011	13.242	23.4999	1.77464
017	17.9978	34.3272	1.9073
019	30.4348	22.4437	0.737437
025	37.947	19.241	0.50705
029	26.6978	10.7874	0.404056
030	20.2789	17.4885	0.862402
031	32.5384	43.756	1.34475
035	15.5426	16.4164	1.05622
038	38.3017	28.4036	0.741575
039	17.8659	19.1288	1.07069
041	39.9327	53.0959	1.32963
042	27.0946	9.65197	0.356232
045	51.532	49.2301	0.955331
048	28.0703	14.0028	0.498848
052	27.4475	17.8372	0.649866
058	33.5791	15.4679	0.460641
066	64.374	48.5063	0.753508
069	33.3337	14.8012	0.444033
070	28.798	17.5248	0.608542
071	51.7147	40.051	0.77446
078	30.2355	13.2305	0.437581
080	39.9234	24.5996	0.61617
091	44.7208	23.5407	0.526392
094	37.9729	34.6137	0.911539
095	77.7394	47.424	0.610038
096	52.2557	38.8628	0.743704
102	25.8948	20.5532	0.793716
104	48.9559	35.3284	0.721636
106	32.7196	22.72	0.694385
107	34.8696	22.3095	0.639798
109	22.1918	19.1507	0.862965
116	39.6859	52.3267	1.31852
122	43.8932	34.6316	0.788998
126	20.3211	9.26583	0.45597
132	22.959	12.5519	0.54671
133	22.0709	19.1804	0.869035
138	26.9111	36.531	1.35747
145	30.6145	19.6178	0.6408
146	147.706	92.9414	0.629233
149	60.8348	22.3322	0.367095
151	11.1774	15.3153	1.3702
152	21.5643	11.869	0.550398
153	36.9158	35.4261	0.959647
154	361.162	51.949	0.143839
156	21.7019	8.87194	0.408809
157	13.3218	12.5909	0.945134
160	40.0639	109.107	2.72333
171	48.6379	62.5635	1.28631
172	62.6345	17.5112	0.279578
174	28.3275	16.8395	0.594456
176	47.6011	43.6825	0.917677
181	18.8572	38.826	2.05895
184	36.4143	18.0312	0.495169
189	25.4573	28.1079	1.10412
217	55.1974	46.2724	0.838308
219	75.1105	100.403	1.33674
223	50.3491	28.3351	0.562773
225	39.202	28.4575	0.725919
226	36.4184	22.4074	0.615277
231	24.8802	32.0012	1.28621
232	39.6664	33.6277	0.847762
237	10.4512	9.9272	0.94986
239	34.4681	95.7333	2.77745
240	33.3248	38.5601	1.1571
246	31.6377	33.1457	1.04767
254	37.6048	27.2553	0.724783
255	20.3163	34.3235	1.68946
258	12.5003	17.6249	1.40996
265	47.6119	74.0397	1.55507
266	22.2043	16.4606	0.741322
267	39.2386	50.5542	1.28838
268	42.4414	23.9093	0.563349
269	28.7125	19.9053	0.693263
277	33.9909	17.6932	0.520528
278	28.7015	35.17	1.22537
281	40.2103	17.1194	0.425747
289	31.7631	23.662	0.744954
291	44.4193	38.3951	0.864379
292	39.4101	44.4364	1.12754
293	53.2719	86.3819	1.62153
295	36.8537	22.1417	0.600801
301	26.8506	18.5278	0.690035
310	113.912	114.542	1.00553
317	38.1145	16.5136	0.433264
318	56.7921	56.5816	0.996294
326	107.745	79.491	0.737771
333	58.8809	82.4439	1.40018
341	37.6752	17.6888	0.469508
361	49.7402	37.442	0.752751
362	36.2931	38.7483	1.06765
366	22.1286	21.4686	0.970177
391	51.0994	33.2453	0.650601
399	44.0015	55.9102	1.27064
411	23.9706	18.1756	0.758247
418	21.3379	13.4469	0.630188
427	82.2243	99.2154	1.20664
437	33.0799	18.6497	0.563779
441	20.4835	29.8468	1.45712
445	39.3339	14.5675	0.370355
448	36.1969	13.6019	0.375774
453	37.2049	20.6146	0.554084
455	20.8274	54.8644	2.63424
456	43.1042	30.2968	0.702874
457	39.4299	27.8899	0.707328
461	38.4944	20.7775	0.539754
462	26.2169	12.9374	0.493476
463	55.7478	15.8388	0.284116
465	33.728	19.272	0.571396
468	37.6291	21.1365	0.561707
471	42.7203	37.9821	0.889089
473	93.7371	25.8708	0.275994
477	72.7629	85.7159	1.17802
478	31.4513	69.4523	2.20825
485	72.4584	132.879	1.83386
489	37.7596	22.961	0.608084
491	48.403	28.8601	0.596246
492	39.2539	59.2238	1.50874
493	40.2528	24.9245	0.6192
494	36.2337	25.9435	0.716006
497	43.6359	31.7729	0.728135
003-1	50.0707	30.8476	0.61608
003-2	53.3417	27.104	0.508121
016-1	11.7161	31.6963	2.70537
016-2	31.1326	39.1738	1.25829
016-3	19.8605	26.511	1.33486
021-1	31.8926	26.3868	0.827366
021-2	33.3199	21.3943	0.642086
027-1	49.0474	19.3545	0.394609
028-1	42.9876	33.0542	0.768924
028-2	40.9571	33.5052	0.818057
028-3	45.2978	34.5062	0.761763
034-1	31.5333	33.5508	1.06398
034-2	50.6163	41.6315	0.822492
036-1	27.5429	23.5871	0.856375
036-2	52.481	60.7273	1.15713
036-3	36.264	59.812	1.64935
037-1	26.6189	17.1878	0.645698
037-2	32.7989	26.4207	0.805535
049-1	34.9656	48.403	1.3843
049-2	34.9882	56.6329	1.61863
053-1	36.1274	18.6631	0.516593
053-2	48.2382	32.0731	0.664889
056-1	35.4726	20.2031	0.569543
056-2	31.8619	18.1897	0.57089
059-1	32.0886	22.5648	0.703203
059-2	30.6341	21.8856	0.714421
062-1	19.8278	20.3473	1.0262
062-2	30.2714	19.8847	0.656879
062-3	29.2706	26.7016	0.912231
064-1	31.5625	22.4047	0.709852
064-2	32.6465	30.3066	0.928325
073-1	14.282	85.4042	5.97987
073-2	14.5588	89.0711	6.11802
073-3	78.7204	89.1355	1.1323
074-1	60.8709	16.3656	0.268858
074-2	36.2121	52.6104	1.45284
076-1	46.8266	21.8369	0.466336
076-2	39.0292	27.5229	0.705187
079-1	25.7973	90.295	3.50018
079-2	47.2419	67.8847	1.43696
079-3	33.3396	78.8372	2.36467
084-1	45.1642	34.2238	0.757763
084-2	56.001	34.5801	0.617491
085-1	33.1774	22.3606	0.67397
085-2	25.7332	24.7305	0.961037
086-1	32.0697	36.8513	1.1491
086-2	26.1981	34.2522	1.30743
086-3	35.5004	19.1383	0.539103
092-1	25.5298	29.5867	1.15891
092-2	20.4807	21.5224	1.05086
092-3	28.5241	21.0453	0.737808
093-1	49.7526	24.2789	0.487993
093-2	49.4052	36.5493	0.739786
098-1	20.6228	15.9297	0.77243
098-2	21.4155	27.0071	1.2611
103-1	53.6028	29.837	0.556633
103-2	45.4447	19.9189	0.438312
115-1	28.5767	38.6697	1.35319
115-2	28.5021	56.5666	1.98465
120-1	22.3938	74.6066	3.33157
120-2	36.2169	53.9286	1.48905
121-1	43.723	24.2564	0.554774
121-2	34.354	20.3049	0.591049
127-1	55.8224	32.2023	0.576871
127-2	62.1095	63.7406	1.02626
127-3	62.4959	50.2945	0.804765
134-1	142.248	206.153	1.44925
134-2	167.63	117.572	0.701374
134-3	83.3927	94.7217	1.13585
135-1	33.8707	42.1193	1.24353
135-2	31.5282	13.4299	0.425965
136-1	34.0151	23.9136	0.703028
136-2	43.33	19.7753	0.456388
136-3	37.9288	25.2959	0.666931
140-1	30.3145	24.3778	0.804164
140-2	35.6737	27.9257	0.782808
141-2	52.0546	40.7502	0.782835
141-3	52.0101	51.3238	0.986805
142-1	25.8007	19.8145	0.767985
142-2	25.8487	33.5492	1.29791
142-3	28.6492	29.6315	1.03429
147-1	41.6956	23.7178	0.568832
147-2	44.0816	24.9934	0.56698
147-3	59.1076	24.2497	0.410265
148-1	35.2491	29.8753	0.84755
148-2	43.5513	54.5951	1.25358
148-3	44.122	38.5172	0.87297
159-1	33.1294	32.8372	0.991178
159-2	42.5371	56.0775	1.31832
164-1	20.3486	23.9669	1.17782
165-2	16.0975	18.1319	1.12638
168-1	30.0141	20.5706	0.685365
168-2	22.6953	25.3656	1.11766
170-1	38.9823	40.7646	1.04572
170-2	39.799	31.9024	0.801589
180-1	25.5978	37.6086	1.46921
180-2	32.5599	63.7499	1.95793
198-1	41.2563	51.3115	1.24372
198-2	33.2259	30.352	0.913504
198-3	35.0724	38.1544	1.08787
198-4	39.0059	67.9653	1.74243
199-2	20.9373	20.7124	0.98926
204-1	40.8245	24.4555	0.59904
204-2	26.3789	28.8315	1.09298
205-1	19.3931	101.104	5.21337
205-2	54.1232	93.4664	1.72692
205-3	80.1513	16.4273	0.204954
206-1	34.8395	24.3251	0.698204
206-2	40.8159	24.4965	0.60017
207-1	31.4467	27.9837	0.889878
207-2	39.3522	49.9553	1.26944
209-1	32.9752	22.6355	0.686439
209-2	37.8081	29.6795	0.785003
210-1	33.3316	25.273	0.75823
210-2	33.6064	45.2147	1.34542
211-1	54.912	57.6508	1.04988
211-2	42.1067	66.0316	1.5682
211-3	66.5947	59.7221	0.8968
211-4	70.5219	55.3284	0.784557
212-2	59.9015	49.4531	0.825573
213-1	57.5845	85.9294	1.49223
213-2	72.0105	95.3323	1.32387
214-2	31.5739	22.2105	0.703443
215-1	43.0821	43.9519	1.02019
215-2	43.795	65.3629	1.49247
216-1	47.4805	45.517	0.958645
216-2	45.4417	28.3825	0.624591
220-1	47.8241	50.5298	1.05658
220-2	55.7896	48.6463	0.871959
229-1	14.127	30.9772	2.19277
229-2	20.1815	19.0709	0.94497
230-1	33.6027	37.5934	1.11876
230-2	33.3351	36.2012	1.08598
241-1	34.5115	33.3077	0.965118
253-1	21.5187	32.1341	1.49331
256-1	44.8679	41.0026	0.91385
256-2	29.2511	40.6809	1.39075
257-1	23.5789	17.1239	0.726237
257-2	23.3094	43.3384	1.85927
261-1	43.38	25.809	0.594952
261-2	30.3541	38.9282	1.28247
261-3	29.6846	40.0466	1.34907
263-1	21.4178	30.8165	1.43883
271-1	16.8347	16.3398	0.970604
271-2	22.5408	16.7892	0.744838
274-1	42.2923	12.7559	0.301612
282-1	49.4857	22.3716	0.452083
282-2	42.2604	38.7697	0.917401
287-1	48.3719	19.0055	0.392904
287-2	30.3039	18.8414	0.621749
288-1	48.9039	25.5614	0.522686
288-2	43.3404	16.4722	0.380065
290-1	127.09	68.0899	0.53576
290-2	41.3435	27.7519	0.67125
294-1	29.908	31.4857	1.05275
294-2	29.3884	85.3137	2.90297
302-1	28.7208	18.9499	0.659797
303-1	40.6733	25.4159	0.624879
303-2	24.6488	25.8868	1.05022
309-2	29.8282	28.8662	0.967749
325-1	35.0436	57.1694	1.63138
325-2	44.959	32.9624	0.733166
334-1	26.8274	18.7039	0.697194
334-2	24.5277	20.052	0.817528
342-1	16.7238	7.41302	0.443262
345-1	24.8231	31.1538	1.25503
345-2	34.9693	45.292	1.29519
349-1	58.8205	38.1352	0.648332
349-2	51.1135	35.6773	0.698002
350-1	33.7306	31.4331	0.931888
350-2	45.4305	56.3554	1.24048
373-1	21.0017	19.3321	0.920505
402-1	18.4124	22.1497	1.20298
408-1	13.3681	25.7448	1.92584
408-2	8.34534	16.603	1.98949
409-1	16.9187	22.1232	1.30762
414-1	37.6557	25.3167	0.672322
414-2	35.7054	22.5856	0.632553
414-3	34.4238	27.8501	0.809036
416-1	37.6658	26.641	0.707301
416-2	68.7898	31.0928	0.451997
416-3	27.5078	53.1144	1.93089
422-1	65.1396	60.8841	0.934672
424-1	33.0126	26.2308	0.794571
424-2	27.6237	21.6091	0.782269
425-1	74.0398	46.5528	0.628753
425-2	24.5787	35.7466	1.45437
426-1	55.892	45.4485	0.813149
426-2	219.621	112.341	0.511521
431-1	33.3116	46.2051	1.38706
431-2	29.5445	30.7541	1.04094
432-1	29.8064	27.6841	0.928797
432-2	34.8648	28.6345	0.821302
433-1	35.492	39.2155	1.10491
433-2	42.4786	39.0231	0.918654
434-1	26.3835	13.1675	0.499081
434-2	29.5249	20.0727	0.679857
442-1	41.1124	35.5518	0.864747
442-2	41.4588	28.9745	0.698875
446-2	46.6943	39.2228	0.839991
484-1	144.893	166.418	1.14856
484-2	111.269	135.85	1.22091
490-1	9.76841	21.8339	2.23515
490-2	15.5273	26.157	1.68459
503-3	15.2768	7.45622	0.488075
503-4	14.4874	7.61861	0.525878
508-1	17.3078	8.4329	0.487232
510-1	13.7984	21.2156	1.53754
510-3	20.9542	27.8316	1.32821
