# Supplementary material for: Mapping and Identifying Candidate Genes Enabling Cadmium Accumulation in Brassica napus Revealed by Combined BSA-Seq and RNA-Seq Analysis
Source: Int J Mol Sci. 2023 Jun 15;24(12):10163. doi: 10.3390/ijms241210163 (PMC10298887; doi:10.3390/ijms241210163)
Supplement: Supplementary file 1 [file ijms-24-10163-s001.zip › Supplementary Table S2.xlsx]

## Sheet: Sheet1
Supplementary Table S2. DNA libraries for sequencing data quality.
Sample	Clean_Data(bp)	Q20(%)	Q30(%)	GC(%)
P1	45783866100	43801520558 (95.67%)	41024346356 (89.6%)	17147375819 (37.46%)
P2	50001797700	47947197356 (95.89%)	44987049723 (89.97%)	18394181819 (36.78%)
P1+	45089048400	43792658758 (97.12%)	41660608071 (92.4%)	16790975857 (37.24%)
P2+	45657240300	44354881737 (97.15%)	42204312973 (92.44%)	17062652193 (37.37%)
Note: Q20, Q30: The number of bases with base mass values of 20 and 30 accounts for the
percentage of the total number of bases.
