# Supplementary material for: Mapping and Identifying Candidate Genes Enabling Cadmium Accumulation in Brassica napus Revealed by Combined BSA-Seq and RNA-Seq Analysis
Source: Int J Mol Sci. 2023 Jun 15;24(12):10163. doi: 10.3390/ijms241210163 (PMC10298887; doi:10.3390/ijms241210163)
Supplement: Supplementary file 1 [file ijms-24-10163-s001.zip › Supplementary Table S3.xlsx]

## Sheet: Sheet1
Supplementary Table S3. KASP primers for validation of QTL locus
Primer name	Sequence5'-3'
A9-1933	AAGAGGTTTTAAGTCATTTATAAAAGCTTATACATTAATTTATAAAATTT[G/A]TTTTGAAAATTTATCCTCCTATTACAATATTTTGAATTTTTTCATTTTAA
A9-4375	CTAGATGTCCCCCGTGATTTGTTGTCACCAAGACAATGTTTTTGTTTGCC[T/C]TTTTTTCAAATAAAATTCATGTAAATAATGTATCTGTAATAAGGATTCAA
A9-4702	AGACGAAGACAACAACCAATATCAGTGAAATTACCTAAACAAAAAATAGA[G/A]TAAGTTAAAAACTCTAATAAATACAATTGGCAATGATTTTTGTTTACATA
C3-2705	TATTCTTGGGTTCACCAACCAATAGGATTGTGTTATTTCATATTCGATAT[C/T]TTTTAAAAAAAGAAACAAAATATTGTCAAATTATATTATTTTTTTAAAAT
C3-2711	TGCAACATCAGCAATTATGGTTTGTGTGCCAAACCTTTCCAAAGAGCATC[A/G]TGCAAAGCTGCAAGGTTTCTGATAGAATCTGCAATTTGATCCTTGTCTGC
C3-2729	AAGTGACATTTTGGTGTTTGATCAGAGGACGCCCCAACAACTTTAGTGAA[T/A]TTTGTAAGGGAAAATCTTTACAGGACATGCCCAAGCGACATCTTGTATTT
C3-3944	TCTGCAACAAAAGCCAACAAAGCGTGTTATGCTCGCTTTTTCTGCGTATC[C/G]TCTTCCAATAAAGAAGAGCACAAACCTAAGACAAAGAAAGTTCCAGAAGT
C3-4035	ACTATATTCTTGTGATGCACACTTGTAACGACTTCAATTTCCAGTATAAA[C/T]TCTTTCAACACATCCAGACAAGGCTTCAATACTTTGACAGCCAGTTCCCT

## Sheet: Sheet2
A9-1144	TTTTTTTCGTTTTTGTCGTCGACTTAATTCTTACTAAAGGAAAAGAGAAT[-/CGATTAAAACGGTTTGA]CTATTTAAAATTGCATGTTTGATGAAACTGTAGCATAAATCTCGAATCAAA
A9-1680	TGGATCCGGCAAGGTAAAGGAAATATAAGTTATAACTAGATTTTGATCCG[T/C]GCATAAAAAACGTGGATTTTTCTTTGGATTGTAAAAAAAATTTGTAAATT
A9-1703	TCAGACCTATTGGCAAACATATTTGGATACCTCAGCAAGTTTTCGTTGGA[A/T]TCTTTTGCGAGGAAGTTCCTATGGGAACTAAGAGAAAGTGGTAAGGGAGC
A9-1779	AGAAGATGAGAGAGAGAGAGAGACGGGATTCTTCCTTTTGGATTCTAGAG[G/A]GATTTGTTGTTAGAACAAATCCCTTAATTTAGGTTACACGAAAGAAAAGA
A9-1837	CAAGCTCTAGGAATAAACACTAAGAACGTGAGATTATTTTTTAACAAATT[C/T]TTAAATAGAAATTATAATTCTTAATATTTTTATATATTTGTGAGTTTATA
A9-1856	CTGAAAGTTGGGCTCTTTTTTGTACCAGCTACCATTGTTGTTGATGAAAC[C/A]CAGCTCTTCCTGACCTTCCAAACCCTCAACTTCATGAACAACAGGTGGTG
A9-1883	ATGTAGTATGAATTTCTATGAATATGTCCATTAGGTCCATTTTTAAAAAA[A/C]ATCACACATGAATCAAAGTAAATTAAAATATAATTTTTTATTCATCTCAT
A9-1933	AAGAGGTTTTAAGTCATTTATAAAAGCTTATACATTAATTTATAAAATTT[G/A]TTTTGAAAATTTATCCTCCTATTACAATATTTTGAATTTTTTCATTTTAA
A9-1999	TATGTATCTTCTTAGTATGATGAAATTGATGTTTGCTTCCACAACCTCTA[T/C]GAAGTCCTCGTAGTTGACTCAATTTTGTTATTAGTTATATAATGGCTTCC
A9-2026	CTTTCCGGACATATGTGGGACTGTCCAGTACACTGCACGGTCAGTCTGTC[T/C]GGTACGTTGAAAAACATGAACCTCGGTTGAAATGTTCAGAACGTTCTGAT
A9-3342	TGGGTGATTTTGGCCCACGTGGGCTGTCTGTTCAGTACAAACAGGACGTC[A/C]GTGGGTGTCCGCCAACACACACAGGACGTCCGTGGCTGTCCATCAGTACA
A9-3517	ATGGCGTTTCTGTATATGTATATGACCAATACGCTCATCTCTCTTTTAGA[T/A]ACTTTGAACCTCCACGTTTTTCATTATAATCTTCATGATTCTATGATTGT
A9-3612	TGCCGTAGTCTTGGTGATGTAGTCGCGAAGATCGCGGATATCCGATGTCT[T/C]GTCAGTGGATTTCCGAGCCTGTCGGCGCTTACTGCGAGTGAGCTCTCCTC
A9-4375	CTAGATGTCCCCCGTGATTTGTTGTCACCAAGACAATGTTTTTGTTTGCC[T/C]TTTTTTCAAATAAAATTCATGTAAATAATGTATCTGTAATAAGGATTCAA
A9-4702	AGACGAAGACAACAACCAATATCAGTGAAATTACCTAAACAAAAAATAGA[G/A]TAAGTTAAAAACTCTAATAAATACAATTGGCAATGATTTTTGTTTACATA
C3-2705	TATTCTTGGGTTCACCAACCAATAGGATTGTGTTATTTCATATTCGATAT[C/T]TTTTAAAAAAAGAAACAAAATATTGTCAAATTATATTATTTTTTTAAAAT
C3-2705	TGGCTTTATGTTGACATGATTTTTTTGGTTTAATATAATTTTATCGATTT[T/C]ACCTTCACGTTTGTATTGTCCATTTTATCCACAATCATTTCGTATTACAC
C3-2711	TGCAACATCAGCAATTATGGTTTGTGTGCCAAACCTTTCCAAAGAGCATC[A/G]TGCAAAGCTGCAAGGTTTCTGATAGAATCTGCAATTTGATCCTTGTCTGC
C3-2729	AAGTGACATTTTGGTGTTTGATCAGAGGACGCCCCAACAACTTTAGTGAA[T/A]TTTGTAAGGGAAAATCTTTACAGGACATGCCCAAGCGACATCTTGTATTT
C3-3015	GCAAAAGGGTTTTTGATTAGCCGCATAACTCAAAACAATAAGACAAAATA[-/T]GTTTTTTTTCTGAGATTTGATCTCGACGGCACTAACATCCCGTTTCGATCT
C3-3140	ATTAAAAATAGTGTCAAAAATAATTTTTGGATTTTAAAATAAATTTTTGA[TT/-]TTTTTTGGAAATAATAAAAAATAAAAAAAGTTTGAATTGAAAAATGTAT
C3-3140	AAAAATAGTGTCAAAAATAATTTTTGGATTTTAAAATAAATTTTTGATTT[T/G]TTTTGGAAATAATAAAAAATAAAAAAAGTTTGAATTGAAAAATGTATTAT
C3-3255	TATTTATAAAAATACTATTTATTTATTATGAATTATTTAAAATGTATCAA[T/A]TTAAAAAAAAATATTTTTATTGAAATATTACAAAATTTTGTTTTTGGTTT
C3-3271	TATTTGTCTATGTTAACTTTTAAAAGTATAAAAAAAAAAAATTAAAATAA[A/C]AAAAATCATATTATCTAACAATGATTAATTTTTACTACCTTAAACCAATG
C3-3403	AAAAAGGAGAAATTAGTTGGCAAAGAGAGATAGGAAGAGAAAATAGGAAA[-/ATGGTGTAACA]GATGGTGTAATATTGGTTATATAGTGAATTATGTTTTTTATTGGTTAAAGA
C3-3816	TTATATAAGCCTCACACTAGATTGTCTATCATATAATATATACATATATA[ATGATAATAT/-]AATATGGGATTAGTTAAGTTAACCAAATAATTCAATTAACAAATAGTGGA
C3-3944	TCTGCAACAAAAGCCAACAAAGCGTGTTATGCTCGCTTTTTCTGCGTATC[C/G]TCTTCCAATAAAGAAGAGCACAAACCTAAGACAAAGAAAGTTCCAGAAGT
C3-4035	ACTATATTCTTGTGATGCACACTTGTAACGACTTCAATTTCCAGTATAAA[C/T]TCTTTCAACACATCCAGACAAGGCTTCAATACTTTGACAGCCAGTTCCCT
C3-6713	CGTCCTCCCAGACATTTCTTCCTCTGTTTCTTGTTCTTCTTCTTGTAGTG[G/A]CAGTTGATTATCGTTCTCTTCGGTATCAACTTCTTCTCTCTTCATGATCT
C3-6948	ATGAATTAGTCACCCCGTAATACATACCAATCTGCTATGGGAAAGCAAGC[C/T]ATGGGAATATATGTCACCAACTACCAATTCCGCATGGTATGTTTTGTGGT
