# Supplementary material for: Mapping and Identifying Candidate Genes Enabling Cadmium Accumulation in Brassica napus Revealed by Combined BSA-Seq and RNA-Seq Analysis
Source: Int J Mol Sci. 2023 Jun 15;24(12):10163. doi: 10.3390/ijms241210163 (PMC10298887; doi:10.3390/ijms241210163)
Supplement: Supplementary file 1 [file ijms-24-10163-s001.zip › Supplementary Table S4.xlsx]

## Sheet: Sheet1
Supplementary Table S4. Sample original reads and quality filtering statistics.
Sample	Raw reads counts(M)	Clean reads counts(M)	Clean data(Gb)	Q20(%)	Q30(%)
P1-1	45.44	42.22	6.33	96.53	89.69
P1-2	45.44	42.13	6.32	96.3	89.02
P1-3	45.44	42.28	6.34	96.51	89.62
P1+-1	45.44	42.27	6.34	96.34	89.16
P1+-2	46.68	43.01	6.45	96.45	89.51
P1+-3	38.78	35.91	5.39	96.32	89.17
P2-1	43.82	42.15	6.32	96.83	91.91
P2-2	43.82	42	6.3	96.59	91.37
P2-3	43.82	42.45	6.37	96.81	91.92
P2+-1	43.82	42.24	6.34	96.86	92.04
P2+-2	43.82	42.46	6.37	96.82	91.89
P2+-3	43.82	42.03	6.3	96.84	91.95
Note: Q20, Q30: The number of bases with base mass values of 20 and 30 accounts for the
percentage of the total number of bases.
