# Supplementary material for: Mapping and Identifying Candidate Genes Enabling Cadmium Accumulation in Brassica napus Revealed by Combined BSA-Seq and RNA-Seq Analysis
Source: Int J Mol Sci. 2023 Jun 15;24(12):10163. doi: 10.3390/ijms241210163 (PMC10298887; doi:10.3390/ijms241210163)
Supplement: Supplementary file 1 [file ijms-24-10163-s001.zip › Supplementary Table S5.xlsx]

## Sheet: TBtools13332158924851223781.enr
Supplementary Table S5. The GO enrichment for 3502 DEGs.
Class	GO_Name	GO_ID	GO_Level	P_value	EnrichmentScore	HitsGenesCountsInSelectedSet	HitsGenesCountsInBackground	AllGenesCountsInSelectedSet	AllGenesCountsInBackground	GenesOfSelectedSetInGOterm	corrected p-value(BH method)
Molecular function	structural molecule activity	GO:0005198	2	4.9082e-05	1.54491	86	1341	1569	37797	BnaA06G0428300ZS,BnaA04G0110200ZS,Bnascaffold0026G0032000ZS,BnaA03G0219100ZS,BnaC01G0272400ZS,BnaA09G0204400ZS,BnaA05G0371600ZS,BnaA01G0090800ZS,BnaA02G0283100ZS,BnaA09G0635400ZS,BnaA04G0006900ZS,BnaA03G0288400ZS,BnaA08G0096300ZS,BnaC07G0411700ZS,BnaA07G0064300ZS,BnaA03G0045900ZS,BnaC08G0342500ZS,BnaC06G0063800ZS,BnaA07G0259200ZS,BnaC02G0123300ZS,BnaA06G0292300ZS,BnaA04G0161400ZS,BnaC08G0475500ZS…	0.0193383
Molecular function	structural constituent of ribosome	GO:0003735	3	0.000201491	1.52854	75	1182	1569	37797	BnaA06G0428300ZS,BnaA04G0110200ZS,Bnascaffold0026G0032000ZS,BnaC01G0272400ZS,BnaA09G0204400ZS,BnaA05G0371600ZS,BnaA01G0090800ZS,BnaA02G0283100ZS,BnaA09G0635400ZS,BnaA04G0006900ZS,BnaA03G0288400ZS,BnaA08G0096300ZS,BnaC07G0411700ZS,BnaA07G0064300ZS,BnaA03G0045900ZS,BnaC08G0342500ZS,BnaC06G0063800ZS,BnaA07G0259200ZS,BnaC02G0123300ZS,BnaA06G0292300ZS,BnaA04G0161400ZS,BnaC08G0475500ZS,BnaC03G0791200ZS…	0.0396937
Molecular function	antioxidant activity	GO:0016209	2	0.000228403	2.02436	30	357	1569	37797	BnaC02G0083600ZS,BnaA03G0489700ZS,BnaC08G0017200ZS,BnaA02G0019300ZS,BnaA01G0146300ZS,BnaA02G0207900ZS,BnaA08G0087500ZS,BnaC08G0017100ZS,BnaA02G0358800ZS,BnaC01G0037600ZS,BnaA03G0291800ZS,BnaA03G0075400ZS,BnaA05G0340700ZS,BnaC07G0468200ZS,BnaA07G0305200ZS,BnaC05G0560400ZS,BnaC05G0176000ZS,BnaA04G0265300ZS,BnaA01G0372800ZS,BnaA02G0052100ZS,BnaC05G0269800ZS,BnaC05G0492700ZS,BnaC04G0553400ZS,BnaA07G0…	0.0299969
Molecular function	oxidoreductase activity, acting on peroxide as acceptor	GO:0016684	4	0.00123651	1.92128	26	326	1569	37797	BnaC02G0083600ZS,BnaA03G0489700ZS,BnaC08G0017200ZS,BnaA02G0019300ZS,BnaA02G0207900ZS,BnaA08G0087500ZS,BnaC08G0017100ZS,BnaA02G0358800ZS,BnaC01G0037600ZS,BnaA03G0291800ZS,BnaA03G0075400ZS,BnaA05G0340700ZS,BnaC07G0468200ZS,BnaA07G0305200ZS,BnaC05G0560400ZS,BnaC05G0176000ZS,BnaA04G0265300ZS,BnaA02G0052100ZS,BnaC05G0269800ZS,BnaC04G0553400ZS,BnaA07G0366600ZS,BnaC07G0461900ZS,BnaC01G0496700ZS,BnaC02G0…	0.121797
Molecular function	peroxidase activity	GO:0004601	5	0.00123651	1.92128	26	326	1569	37797	BnaC02G0083600ZS,BnaA03G0489700ZS,BnaC08G0017200ZS,BnaA02G0019300ZS,BnaA02G0207900ZS,BnaA08G0087500ZS,BnaC08G0017100ZS,BnaA02G0358800ZS,BnaC01G0037600ZS,BnaA03G0291800ZS,BnaA03G0075400ZS,BnaA05G0340700ZS,BnaC07G0468200ZS,BnaA07G0305200ZS,BnaC05G0560400ZS,BnaC05G0176000ZS,BnaA04G0265300ZS,BnaA02G0052100ZS,BnaC05G0269800ZS,BnaC04G0553400ZS,BnaA07G0366600ZS,BnaC07G0461900ZS,BnaC01G0496700ZS,BnaC02G0…	0.121797
Molecular function	diacylglycerol kinase activity	GO:0004143	6	0.00182044	3.92161	7	43	1569	37797	BnaA09G0126600ZS,BnaC02G0030100ZS,BnaA03G0461000ZS,BnaC08G0456700ZS,BnaC03G0721900ZS,Bnascaffold2351G0000200ZS,BnaA09G0118400ZS,	0.119542
Molecular function	transporter activity	GO:0005215	2	0.00624168	1.40978	57	974	1569	37797	BnaC03G0208300ZS,BnaC09G0593400ZS,BnaA06G0131200ZS,BnaA02G0171600ZS,BnaA07G0069600ZS,BnaC07G0204600ZS,BnaC01G0060800ZS,BnaC03G0337300ZS,BnaC03G0745400ZS,BnaA02G0039100ZS,BnaC03G0326700ZS,BnaC02G0454800ZS,BnaC07G0315200ZS,BnaA02G0069700ZS,BnaA01G0036800ZS,BnaA05G0445700ZS,BnaA05G0075500ZS,BnaA04G0184200ZS,BnaC07G0297500ZS,BnaC06G0191200ZS,BnaC04G0233900ZS,BnaC09G0537200ZS,BnaA07G0044300ZS,BnaC05G0…	0.307403
Molecular function	ligase activity	GO:0016874	3	0.0458572	1.46192	23	379	1569	37797	BnaC07G0447300ZS,BnaA03G0223000ZS,BnaA05G0188900ZS,BnaC01G0382800ZS,BnaC08G0474200ZS,BnaC01G0039100ZS,BnaC03G0213800ZS,BnaC08G0109700ZS,BnaC05G0058100ZS,BnaA03G0457500ZS,BnaC03G0446100ZS,BnaC08G0353200ZS,BnaA04G0192800ZS,BnaA03G0379000ZS,BnaC09G0147700ZS,BnaC03G0426200ZS,BnaA07G0191800ZS,BnaC03G0078600ZS,BnaC04G0263000ZS,BnaA01G0423500ZS,BnaA07G0312700ZS,BnaA03G0157700ZS,BnaA03G0063900ZS,	0.440676
Cellular component	extracellular region	GO:0005576	3	0.0205125	1.77938	15	201	192	4578	BnaC08G0504800ZS,BnaA01G0216500ZS,BnaC04G0594700ZS,BnaA05G0065000ZS,BnaA03G0503400ZS,BnaA03G0193400ZS,BnaC04G0071500ZS,BnaC03G0227000ZS,BnaC05G0219000ZS,BnaC07G0412800ZS,BnaC02G0439300ZS,BnaA03G0005800ZS,BnaC06G0360400ZS,BnaA06G0399900ZS,BnaA01G0175700ZS,	1
Cellular component	chromosome	GO:0005694	6	0.0327768	1.6444	16	232	192	4578	BnaA06G0408900ZS,BnaC06G0203000ZS,BnaC04G0285800ZS,BnaC04G0486900ZS,BnaA01G0312800ZS,BnaA04G0185900ZS,BnaC03G0210600ZS,BnaC06G0270500ZS,BnaC05G0312100ZS,BnaC03G0185200ZS,BnaA06G0048400ZS,BnaA09G0115100ZS,BnaC04G0502600ZS,BnaC07G0269800ZS,BnaC04G0142200ZS,BnaA05G0179000ZS,	1
Biological process	glutamine family amino acid metabolic process	GO:0009064	9	0.000285835	6.18915	6	22	310	7035	BnaA10G0286200ZS,BnaA03G0129800ZS,BnaA03G0201500ZS,BnaC09G0604900ZS,BnaA02G0161800ZS,BnaC02G0324900ZS,	0.0237815
Biological process	alpha-amino acid metabolic process	GO:1901605	8	0.00383679	3.89032	6	35	310	7035	BnaA10G0286200ZS,BnaA03G0129800ZS,BnaA03G0201500ZS,BnaC09G0604900ZS,BnaA02G0161800ZS,BnaC02G0324900ZS,	0.266017
Biological process	cellular amino acid metabolic process	GO:0006520	7	0.00431616	2.20632	14	144	310	7035	BnaA10G0286200ZS,BnaA03G0129800ZS,BnaA03G0201500ZS,BnaC06G0058500ZS,BnaC09G0604900ZS,BnaA03G0044600ZS,BnaA03G0591400ZS,BnaA05G0438200ZS,BnaC03G0051700ZS,BnaA09G0175900ZS,BnaA02G0161800ZS,BnaC09G0454800ZS,BnaA03G0027700ZS,BnaC02G0324900ZS,	0.256503
Biological process	metal ion transport	GO:0030001	7	0.00666579	2.03834	15	167	310	7035	BnaA03G0176800ZS,BnaA04G0036700ZS,BnaC04G0096200ZS,BnaC07G0141500ZS,BnaA08G0200700ZS,BnaC07G0351400ZS,BnaA07G0092200ZS,BnaA02G0377900ZS,BnaC03G0206700ZS,BnaA02G0372800ZS,BnaA02G0070000ZS,BnaA03G0010100ZS,BnaA04G0185300ZS,BnaA02G0384700ZS,BnaA06G0343800ZS,	0.346621
Biological process	carboxylic acid metabolic process	GO:0019752	6	0.013224	1.63621	23	319	310	7035	BnaC04G0012500ZS,BnaA10G0286200ZS,BnaA03G0129800ZS,BnaC03G0356500ZS,BnaA03G0201500ZS,BnaC06G0058500ZS,BnaC09G0604900ZS,BnaA03G0044600ZS,BnaA01G0414100ZS,BnaA10G0248000ZS,BnaA03G0591400ZS,BnaA05G0438200ZS,BnaA10G0024400ZS,BnaC03G0051700ZS,BnaA05G0478500ZS,BnaA09G0175900ZS,BnaA02G0161800ZS,BnaC09G0454800ZS,BnaA03G0027700ZS,BnaC02G0324900ZS,BnaC03G0747200ZS,BnaA03G0261800ZS,BnaA06G0050800ZS,	0.458433
Biological process	oxoacid metabolic process	GO:0043436	5	0.013224	1.63621	23	319	310	7035	BnaC04G0012500ZS,BnaA10G0286200ZS,BnaA03G0129800ZS,BnaC03G0356500ZS,BnaA03G0201500ZS,BnaC06G0058500ZS,BnaC09G0604900ZS,BnaA03G0044600ZS,BnaA01G0414100ZS,BnaA10G0248000ZS,BnaA03G0591400ZS,BnaA05G0438200ZS,BnaA10G0024400ZS,BnaC03G0051700ZS,BnaA05G0478500ZS,BnaA09G0175900ZS,BnaA02G0161800ZS,BnaC09G0454800ZS,BnaA03G0027700ZS,BnaC02G0324900ZS,BnaC03G0747200ZS,BnaA03G0261800ZS,BnaA06G0050800ZS,	0.458433
Biological process	organic acid metabolic process	GO:0006082	4	0.0136889	1.6311	23	320	310	7035	BnaC04G0012500ZS,BnaA10G0286200ZS,BnaA03G0129800ZS,BnaC03G0356500ZS,BnaA03G0201500ZS,BnaC06G0058500ZS,BnaC09G0604900ZS,BnaA03G0044600ZS,BnaA01G0414100ZS,BnaA10G0248000ZS,BnaA03G0591400ZS,BnaA05G0438200ZS,BnaA10G0024400ZS,BnaC03G0051700ZS,BnaA05G0478500ZS,BnaA09G0175900ZS,BnaA02G0161800ZS,BnaC09G0454800ZS,BnaA03G0027700ZS,BnaC02G0324900ZS,BnaC03G0747200ZS,BnaA03G0261800ZS,BnaA06G0050800ZS,	0.406755
Biological process	dicarboxylic acid metabolic process	GO:0043648	7	0.0465429	2.52151	5	45	310	7035	BnaA10G0286200ZS,BnaA03G0129800ZS,BnaA03G0201500ZS,BnaC09G0604900ZS,BnaA10G0248000ZS,	0.806744
