# Supplementary material for: Mapping and Identifying Candidate Genes Enabling Cadmium Accumulation in Brassica napus Revealed by Combined BSA-Seq and RNA-Seq Analysis
Source: Int J Mol Sci. 2023 Jun 15;24(12):10163. doi: 10.3390/ijms241210163 (PMC10298887; doi:10.3390/ijms241210163)
Supplement: Supplementary file 1 [file ijms-24-10163-s001.zip › Supplementary Table S6.xlsx]

## Sheet: TBtools.KEGG.enrichment.result.
Supplementary Table S6. The KEGG enrichment for 3502 DEGs.
Term Name	MainClass	GeneHitsInSelectedSet	AllGenesInSelectedSet	GeneHitsInBackground	AllGenesInBackground	p-value	enrichFactor	GeneListInSelectedSets	corrected p-value(BH method)
03010 Ribosome	A09120 Genetic Information Processing	95	2361	1647	62282	4.2e-05	1.52159	[BnaA09G0204400ZS, BnaA07G0064300ZS, BnaA07G0144800ZS, BnaA06G0162800ZS, BnaA01G0220700ZS, BnaA01G0090800ZS, BnaC03G0491800ZS, BnaC06G0237800ZS, BnaA01G0222500ZS, BnaA03G0139300ZS, BnaA09G0607900ZS, BnaA09G0007900ZS, BnaA02G0283100ZS, BnaA01G0382500ZS, BnaC06G0063800ZS, BnaA04G0204700ZS, BnaA05G0179500ZS, BnaA04G0161400ZS, BnaA09G0711500ZS, BnaC01G0459300ZS, BnaA09G0613200ZS, BnaC08G0389200ZS, Bn…	0.00908278
03011 Ribosome	A09180 Brite Hierarchies	98	2361	1761	62282	0.00012	1.46802	[BnaA09G0204400ZS, BnaA07G0064300ZS, BnaC03G0491800ZS, BnaC06G0237800ZS, BnaA03G0139300ZS, BnaA09G0607900ZS, BnaA09G0007900ZS, BnaA04G0204700ZS, BnaA05G0179500ZS, BnaA04G0161400ZS, BnaA09G0711500ZS, BnaC01G0459300ZS, BnaC03G0020900ZS, BnaA02G0363400ZS, BnaA01G0059500ZS, BnaA09G0635400ZS, BnaC09G0607900ZS, BnaA05G0371600ZS, BnaA02G0121000ZS, BnaA07G0371000ZS, BnaC03G0509100ZS, BnaC04G0246000ZS, Bn…	0.0129126
00910 Nitrogen metabolism	A09100 Metabolism	16	2361	182	62282	0.00163647	2.31908	[BnaA07G0369900ZS, BnaA07G0083300ZS, BnaA08G0300800ZS, BnaC02G0116100ZS, BnaA03G0129800ZS, BnaC06G0058500ZS, BnaC08G0109700ZS, BnaC03G0532600ZS, BnaA03G0201500ZS, BnaA10G0286200ZS, BnaC03G0426200ZS, BnaA02G0096600ZS, BnaA06G0043600ZS, BnaA03G0027700ZS, BnaC06G0024700ZS, BnaC09G0604900ZS]	0.117826
04016 MAPK signaling pathway - plant	A09130 Environmental Information Processing	58	2361	1032	62282	0.00214789	1.48257	[BnaC03G0024500ZS, BnaA04G0203000ZS, BnaC07G0077400ZS, BnaC02G0182300ZS, BnaA04G0246400ZS, BnaC03G0070800ZS, BnaC05G0176000ZS, BnaC03G0045600ZS, BnaC01G0086800ZS, BnaA06G0336300ZS, BnaC02G0143200ZS, BnaC01G0037600ZS, BnaC05G0266200ZS, BnaC03G0083800ZS, BnaC06G0286200ZS, BnaA01G0293300ZS, BnaC01G0362300ZS, BnaA03G0091900ZS, BnaC02G0080300ZS, BnaA10G0211300ZS, BnaA10G0151500ZS, BnaC04G0481900ZS, Bn…	0.115986
B 09105 Amino acid metabolism	A09100 Metabolism	119	2361	2458	62282	0.0041335	1.27712	[BnaA09G0651400ZS, BnaC05G0208800ZS, BnaA04G0279900ZS, BnaA02G0244100ZS, BnaC07G0447300ZS, BnaC01G0244500ZS, BnaC08G0109700ZS, BnaA06G0001700ZS, BnaA06G0257200ZS, BnaC05G0176000ZS, BnaA03G0194400ZS, BnaC04G0334700ZS, BnaC05G0472600ZS, BnaA10G0191100ZS, BnaA02G0236200ZS, BnaA09G0163600ZS, BnaA01G0285400ZS, BnaC09G0064400ZS, BnaC06G0250700ZS, BnaA01G0008700ZS, BnaA08G0059700ZS, BnaA01G0352800ZS, Bn…	0.178567
00061 Fatty acid biosynthesis	A09100 Metabolism	17	2361	221	62282	0.00479643	2.02919	[BnaA07G0238900ZS, BnaC03G0356500ZS, BnaC07G0081400ZS, BnaA05G0478500ZS, Bnascaffold2694G0000200ZS, BnaA01G0414100ZS, BnaA08G0275500ZS, BnaA06G0050800ZS, BnaA01G0134200ZS, BnaC01G0428900ZS, BnaC03G0078600ZS, BnaC03G0213800ZS, BnaA03G0063900ZS, BnaC07G0290900ZS, BnaC04G0177400ZS, BnaA01G0346600ZS, BnaA09G0431800ZS]	0.172671
B 09191 Unclassified: metabolism	A09190 Not Included in Pathway or Brite	89	2361	1806	62282	0.00773661	1.29999	[BnaA02G0257400ZS, BnaC07G0430700ZS, BnaA08G0116100ZS, BnaC07G0262500ZS, BnaA01G0408900ZS, BnaC08G0395900ZS, BnaA01G0071200ZS, BnaA03G0517200ZS, BnaA01G0416000ZS, BnaA04G0283600ZS, BnaC09G0423000ZS, BnaA10G0113300ZS, BnaC02G0118500ZS, BnaA10G0023000ZS, BnaA02G0221200ZS, BnaC07G0062700ZS, BnaC08G0516800ZS, BnaC03G0602400ZS, BnaA06G0405900ZS, BnaA08G0304600ZS, BnaA04G0287800ZS, BnaA03G0093900ZS, Bn…	0.23873
99980 Enzymes with EC numbers	A09190 Not Included in Pathway or Brite	86	2361	1746	62282	0.00882521	1.29933	[BnaA02G0257400ZS, BnaC07G0430700ZS, BnaA08G0116100ZS, BnaC07G0262500ZS, BnaA01G0408900ZS, BnaC08G0395900ZS, BnaA01G0071200ZS, BnaA03G0517200ZS, BnaA01G0416000ZS, BnaA04G0283600ZS, BnaC09G0423000ZS, BnaA10G0113300ZS, BnaC02G0118500ZS, BnaA10G0023000ZS, BnaA02G0221200ZS, BnaC07G0062700ZS, BnaC08G0516800ZS, BnaC03G0602400ZS, BnaA06G0405900ZS, BnaA08G0304600ZS, BnaA04G0287800ZS, BnaA03G0093900ZS, Bn…	0.238281
00562 Inositol phosphate metabolism	A09100 Metabolism	24	2361	374	62282	0.0091667	1.6928	[BnaC01G0506700ZS, BnaC08G0473500ZS, BnaA01G0379000ZS, BnaC02G0134000ZS, BnaC06G0220800ZS, BnaA07G0283100ZS, BnaA09G0104700ZS, BnaC02G0133600ZS, BnaC06G0052900ZS, BnaC03G0670200ZS, BnaA01G0042800ZS, BnaC05G0499700ZS, BnaA03G0171300ZS, BnaA01G0222700ZS, BnaA09G0401200ZS, BnaA09G0167400ZS, BnaA03G0539200ZS, BnaC08G0473600ZS, BnaA03G0440000ZS, BnaC05G0117400ZS, BnaC03G0741900ZS, BnaA02G0228200ZS, Bn…	0.220001
00710 Carbon fixation in photosynthetic organisms	A09100 Metabolism	35	2361	604	62282	0.00943164	1.52861	[BnaA09G0521300ZS, BnaA07G0352800ZS, BnaA06G0328500ZS, BnaA10G0248000ZS, BnaC05G0010000ZS, BnaC08G0497900ZS, BnaA03G0591400ZS, BnaC07G0496400ZS, BnaA07G0267600ZS, BnaC07G0401300ZS, BnaA05G0065000ZS, BnaA09G0037900ZS, BnaA03G0005800ZS, BnaC05G0219000ZS, BnaA01G0328500ZS, BnaC03G0227000ZS, BnaC06G0360400ZS, BnaC02G0439300ZS, BnaA03G0193400ZS, BnaA05G0480600ZS, Bnascaffold0308G0000400ZS, BnaC04G0071…	0.203723
00591 Linoleic acid metabolism	A09100 Metabolism	8	2361	81	62282	0.011705	2.60538	[BnaA08G0261700ZS, BnaA09G0617700ZS, BnaA04G0144800ZS, BnaC08G0240500ZS, BnaA03G0013100ZS, BnaA01G0301300ZS, BnaC08G0473100ZS, BnaA02G0165500ZS]	0.229844
00380 Tryptophan metabolism	A09100 Metabolism	20	2361	302	62282	0.0119102	1.74699	[BnaA09G0163600ZS, BnaA01G0008700ZS, BnaA08G0059700ZS, BnaC05G0156200ZS, BnaA09G0174900ZS, BnaA09G0449900ZS, BnaA07G0083300ZS, BnaC04G0266000ZS, BnaA01G0202400ZS, BnaC01G0037600ZS, BnaA08G0235200ZS, BnaC01G0039100ZS, BnaC07G0407500ZS, BnaA08G0192100ZS, BnaC01G0244500ZS, BnaC05G0523900ZS, BnaC05G0176000ZS, BnaA02G0054100ZS, BnaC01G0010200ZS, BnaA10G0111900ZS]	0.214384
00592 alpha-Linolenic acid metabolism	A09100 Metabolism	19	2361	285	62282	0.0131053	1.75863	[BnaA08G0261700ZS, BnaC05G0560400ZS, BnaA02G0207900ZS, BnaA06G0393700ZS, BnaA03G0013100ZS, BnaA05G0462800ZS, BnaC02G0278200ZS, BnaA02G0165500ZS, BnaA08G0048500ZS, BnaA02G0279100ZS, BnaA03G0389500ZS, BnaA09G0617700ZS, BnaA04G0144800ZS, BnaC08G0240500ZS, BnaC03G0018800ZS, BnaC07G0290700ZS, BnaC01G0489200ZS, BnaC03G0482200ZS, BnaC08G0473100ZS]	0.202196
00270 Cysteine and methionine metabolism	A09100 Metabolism	34	2361	599	62282	0.013776	1.49733	[BnaC05G0208800ZS, BnaC09G0172200ZS, BnaC06G0334800ZS, BnaA03G0377000ZS, BnaA03G0287700ZS, BnaC07G0171900ZS, BnaA10G0248000ZS, BnaC09G0454800ZS, BnaA03G0591400ZS, BnaC07G0447300ZS, BnaC04G0552000ZS, BnaA06G0001700ZS, BnaA01G0288200ZS, BnaC01G0413900ZS, BnaC05G0472600ZS, BnaA10G0191100ZS, BnaC09G0485200ZS, BnaA02G0236200ZS, BnaA03G0349300ZS, BnaC06G0250700ZS, BnaC05G0571200ZS, BnaC05G0398000ZS, Bn…	0.198374
00330 Arginine and proline metabolism	A09100 Metabolism	23	2361	368	62282	0.0140837	1.64872	[BnaC05G0208800ZS, BnaC01G0505900ZS, BnaC05G0571200ZS, BnaA03G0287700ZS, BnaC07G0171900ZS, BnaA04G0106000ZS, BnaA03G0054600ZS, BnaA09G0449900ZS, BnaC06G0217100ZS, BnaA01G0331800ZS, BnaA03G0591400ZS, BnaA08G0235200ZS, BnaC04G0377900ZS, BnaC01G0039100ZS, BnaC09G0476000ZS, BnaC05G0523900ZS, BnaC07G0171800ZS, BnaC07G0324000ZS, BnaA03G0194400ZS, BnaA06G0425800ZS, BnaC03G0051700ZS, BnaA04G0103200ZS, Bn…	0.19013
A09190 Not Included in Pathway or Brite	A09190 Not Included in Pathway or Brite	130	2361	2831	62282	0.0145141	1.21135	[BnaC07G0430700ZS, BnaA08G0116100ZS, BnaC07G0262500ZS, BnaA01G0408900ZS, BnaA01G0071200ZS, BnaA04G0224300ZS, BnaA03G0517200ZS, BnaC09G0423000ZS, BnaA10G0113300ZS, BnaA10G0023000ZS, BnaA02G0221200ZS, BnaC07G0062700ZS, BnaC08G0516800ZS, BnaC03G0602400ZS, BnaA08G0304600ZS, BnaA04G0287800ZS, BnaA03G0517000ZS, BnaA03G0488800ZS, BnaC07G0289000ZS, BnaC02G0148800ZS, BnaC01G0506400ZS, BnaA09G0031300ZS, Bn…	0.184414
B 09122 Translation	A09120 Genetic Information Processing	206	2361	4704	62282	0.0168839	1.15522	[BnaA07G0064300ZS, BnaA06G0035300ZS, BnaA02G0048600ZS, BnaA03G0487300ZS, BnaC03G0491800ZS, BnaC08G0283600ZS, BnaA04G0204700ZS, BnaA09G0429800ZS, BnaA04G0161400ZS, BnaA02G0324700ZS, BnaA09G0615800ZS, BnaC07G0217100ZS, BnaA06G0347500ZS, BnaC03G0020900ZS, BnaC09G0613500ZS, BnaC05G0016700ZS, BnaA05G0360600ZS, BnaA10G0260500ZS, BnaA02G0363400ZS, BnaA07G0253800ZS, BnaA01G0059500ZS, BnaA09G0170900ZS, Bn…	0.202607
B 09101 Carbohydrate metabolism	A09100 Metabolism	212	2361	4869	62282	0.0191355	1.14858	[BnaA09G0651400ZS, BnaC01G0113500ZS, BnaA07G0352800ZS, BnaC02G0133600ZS, BnaA01G0136400ZS, BnaC09G0256500ZS, BnaC01G0473700ZS, BnaA09G0553900ZS, BnaA09G0037900ZS, BnaA06G0389000ZS, BnaA04G0197500ZS, BnaC03G0554500ZS, BnaC02G0000800ZS, BnaC08G0504800ZS, BnaC09G0147400ZS, BnaA10G0039300ZS, BnaA05G0338300ZS, BnaC09G0604900ZS, BnaA02G0194800ZS, BnaC03G0670200ZS, BnaA09G0449900ZS, BnaA10G0190800ZS, Bn…	0.187876
00514 Other types of O-glycan biosynthesis	A09100 Metabolism	7	2361	73	62282	0.0206343	2.52954	[BnaA02G0153000ZS, BnaA04G0289400ZS, BnaC05G0035100ZS, BnaA09G0555500ZS, BnaA01G0404000ZS, BnaC04G0269800ZS, BnaA09G0576900ZS]	0.193783
00966 Glucosinolate biosynthesis	A09100 Metabolism	11	2361	144	62282	0.0215932	2.0151	[BnaA09G0163600ZS, BnaC06G0334800ZS, BnaA01G0008700ZS, BnaA08G0059700ZS, BnaC05G0156200ZS, BnaA09G0174900ZS, BnaA04G0076900ZS, BnaA01G0181300ZS, BnaC01G0010200ZS, BnaA06G0156700ZS, BnaA08G0192100ZS]	0.194338
B 09103 Lipid metabolism	A09100 Metabolism	124	2361	2732	62282	0.0227134	1.19731	[BnaA08G0275500ZS, BnaC05G0560400ZS, BnaA02G0207900ZS, BnaC09G0256500ZS, BnaA06G0393700ZS, BnaA03G0013100ZS, BnaA02G0244100ZS, BnaC03G0721900ZS, BnaC03G0213800ZS, BnaC08G0456700ZS, BnaC03G0554500ZS, BnaA09G0121200ZS, BnaC02G0030100ZS, BnaA09G0431800ZS, BnaA09G0118400ZS, BnaC03G0356500ZS, BnaA05G0478500ZS, Bnascaffold2351G0000200ZS, BnaA01G0414100ZS, BnaA03G0186700ZS, BnaC02G0200800ZS, BnaC03G0648…	0.196244
99977 Transport	A09190 Not Included in Pathway or Brite	6	2361	64	62282	0.0341367	2.47308	[BnaC06G0243100ZS, BnaA07G0389800ZS, BnaC04G0563700ZS, BnaA04G0224300ZS, BnaC09G0593400ZS, BnaA03G0259200ZS]	0.283597
00620 Pyruvate metabolism	A09100 Metabolism	30	2361	555	62282	0.0346037	1.42592	[BnaA10G0248000ZS, BnaA09G0449900ZS, BnaC01G0428900ZS, BnaA08G0235200ZS, BnaC03G0213800ZS, BnaC05G0523900ZS, BnaA03G0063900ZS, BnaA10G0082700ZS, BnaC07G0401300ZS, BnaA05G0065000ZS, BnaC04G0278400ZS, BnaA08G0282100ZS, BnaA03G0005800ZS, BnaC05G0219000ZS, BnaC03G0227000ZS, BnaA01G0346600ZS, BnaC06G0360400ZS, BnaC02G0439300ZS, BnaA03G0193400ZS, BnaC04G0071500ZS, BnaC08G0504800ZS, BnaA04G0298700ZS, Bn…	0.27683
00640 Propanoate metabolism	A09100 Metabolism	11	2361	161	62282	0.0435235	1.80233	[BnaC03G0213800ZS, BnaA03G0063900ZS, BnaA09G0104700ZS, BnaC05G0184400ZS, BnaA03G0261800ZS, BnaC01G0428900ZS, BnaC03G0078600ZS, BnaA01G0346600ZS, BnaC01G0510100ZS, BnaC07G0407500ZS, BnaC03G0762900ZS]	0.335753
01001 Protein kinases	A09180 Brite Hierarchies	185	2361	4318	62282	0.0446524	1.1302	[BnaC05G0022300ZS, BnaA01G0125900ZS, BnaA06G0364500ZS, BnaA07G0348100ZS, BnaA04G0174800ZS, Bnascaffold0338G0000200ZS, BnaA03G0296200ZS, BnaC03G0665000ZS, BnaA02G0103600ZS, BnaA08G0235600ZS, BnaC03G0053700ZS, BnaA01G0075500ZS, BnaA05G0128400ZS, BnaA02G0121200ZS, BnaC02G0006900ZS, BnaA02G0179400ZS, BnaA01G0352400ZS, BnaC09G0296600ZS, BnaA09G0611500ZS, BnaA09G0689100ZS, BnaC05G0028200ZS, BnaA10G0021…	0.332584
