# Supplementary material for: Mapping and Identifying Candidate Genes Enabling Cadmium Accumulation in Brassica napus Revealed by Combined BSA-Seq and RNA-Seq Analysis
Source: Int J Mol Sci. 2023 Jun 15;24(12):10163. doi: 10.3390/ijms241210163 (PMC10298887; doi:10.3390/ijms241210163)
Supplement: Supplementary file 1 [file ijms-24-10163-s001.zip › Supplementary Table S7.xlsx]

## Sheet: 6.2.1_差异基因Venn图_差异基因 Venn GeneI
Supplementary Table S7. The 3502 unique DEGs between 'P1' and 'P2' under Cd treatment.
Gene ID	log2(P1+/P1)	Qvalue(P1-vs-P1+)	log2(P2+/P2)	Qvalue(P2-vs-P2+)	log2(P2/P1)	Qvalue(P1vs-P2)	log2(P2+/P1+)	Qvalue(P1+-vs-P2+)
BGI_novel_G000007	-0.0780197	0.999995	1.00145	0.274177	0.201497	0.937107	1.43836	0.00105305
BGI_novel_G000026	-0.536587	0.999995	-0.341491	0.876138	0.612093	0.351927	0.861677	0.00423777
BGI_novel_G000029	-0.456766	0.999995	-1.36745	0.351912	-0.626763	0.874812	-2.52844	0.0209014
BGI_novel_G000045	-0.605345	0.999995	-0.302419	0.99995	-1.90068	0.252161	-3.69061	0.000390482
BGI_novel_G000069	0.0297665	0.999995	0.335182	0.940096	0.443551	0.680571	0.768162	0.0285257
BGI_novel_G000070	-0.572234	0.999995	0.0862377	0.99995	1.09352	0.233639	1.86169	0.0198406
BGI_novel_G000107	-0.0154037	0.999995	0.306659	0.99995	0.852099	0.496949	1.23979	0.0210051
BGI_novel_G000119	0.305104	0.999995	0.215739	0.894291	-0.378193	0.391653	-0.47582	0.00370478
BGI_novel_G000122	-0.469724	0.999995	-0.281159	0.686839	0.470882	0.256336	0.683196	9.64407e-05
BGI_novel_G000141	-0.547794	0.999995	0.0197079	0.99995	1.04471	0.113596	1.69163	8.21715e-08
BGI_novel_G000144	-0.296751	0.999995	0.435607	0.480396	0.151381	0.922964	0.937161	5.26318e-05
BGI_novel_G000187	-0.0203846	0.999995	-0.633314	0.231501	-0.324198	0.916972	-0.965839	0.00381486
BGI_novel_G000190	-0.0519351	0.999995	-0.00849909	0.99995	0.378597	0.44652	0.429886	0.0279063
BGI_novel_G000192	0.630448	0.999995	-0.117716	0.99995	-1.74367	0.34888	-3.60414	0.00284076
BGI_novel_G000208	-0.480925	0.999995	-0.334659	0.810567	0.389469	0.574623	0.559899	0.0183647
BGI_novel_G000229	-0.193253	0.999995	0.496775	0.99995	1.59362	0.322049	2.69451	0.0299181
BGI_novel_G000241	0.188044	0.999995	0.343098	0.822486	0.673379	0.16042	0.833664	0.00135178
BGI_novel_G000248	0.432689	0.999995	-0.253458	0.99995	-0.629616	0.267024	-1.34365	0.0158898
BGI_novel_G000253	0.026644	0.999995	-0.153133	0.99995	-1.05678	0.076138	-1.25386	0.0401649
BGI_novel_G000255	0.198114	0.999995	0.0586336	0.99995	-0.292963	0.396541	-0.43347	0.00973988
BGI_novel_G000299	-0.164117	0.999995	-0.0756907	0.99995	-1.25566	0.540665	-1.60482	0.0051856
BGI_novel_G000317	-0.567249	0.753275	0.0771278	0.99995	0.210154	0.811467	0.879558	0.00198559
BGI_novel_G000319	-0.156303	0.999995	0.337635	0.970075	0.564771	0.134013	1.07751	6.1309e-05
BGI_novel_G000355	-0.846703	0.999995	-0.806993	0.725272	1.54231	0.0569412	1.63651	0.00176158
BGI_novel_G000356	-0.460307	0.999995	-0.192766	0.957703	0.388963	0.852814	0.790604	0.0116384
BGI_novel_G000368	-0.602274	0.999995	0.698171	0.699268	0.0966613	0.957348	1.51426	0.0028185
BGI_novel_G000371	-0.293201	0.999995	0.20032	0.99995	0.398466	0.261177	0.90784	0.0199261
BGI_novel_G000373	0.550141	0.999995	0.913714	0.0692299	0.535483	0.719228	0.877823	0.0097137
BGI_novel_G000374	-0.77211	0.999995	-0.131184	0.99995	1.13074	0.288046	2.06178	0.000221016
BGI_novel_G000437	0.166288	0.999995	-0.068719	0.99995	-2.20496	0.0983042	-2.92134	0.003091
BGI_novel_G000465	-0.633129	0.999995	0.207195	0.99995	0.592048	0.820808	1.85108	0.0161306
BGI_novel_G000515	-0.512388	0.999995	-0.808732	0.0739978	-0.730722	0.588375	-0.99153	1.18221e-05
BGI_novel_G000526	-0.809346	0.999995	0.611828	0.998884	0.135944	0.961122	1.9606	0.0345447
BGI_novel_G000541	0.702364	0.999995	0.00802293	0.99995	-1.02572	0.747603	-3.17936	0.000371695
BGI_novel_G000550	0.212566	0.999995	-0.226164	0.99995	-1.518	0.293643	-2.39934	0.000229013
BGI_novel_G000569	0.119607	0.999995	-0.821046	0.920759	-0.855986	0.683988	-2.50836	0.0279651
BGI_novel_G000572	1.15278	0.969054	0.653985	0.99995	-1.03587	0.66185	-1.9053	0.0117843
BGI_novel_G000600	-0.282512	0.999995	0.282517	0.863491	0.124371	0.922964	0.709253	0.0170514
BGI_novel_G000604	-0.227311	0.999995	0.0645446	0.99995	0.501191	0.828937	0.919773	0.0236607
BGI_novel_G000607	0.117932	0.999995	-0.0431151	0.99995	-1.48021	0.407152	-2.23142	6.90778e-13
BGI_novel_G000609	-0.0665595	0.999995	-0.0658487	0.99995	-2.42633	0.0627729	-3.20709	0.000983221
BGI_novel_G000664			0.189164	0.99995	1.11909	0.63765	2.81948	0.0399437
BGI_novel_G000693	0.119173	0.999995	0.200274	0.99995	-0.904526	0.661831	-0.980319	0.04515
BGI_novel_G000738	0.282651	0.999995	-0.0288279	0.99995	-0.395006	0.749223	-0.739917	0.049426
BGI_novel_G000745	0.376011	0.999995	0.308765	0.99995	1.30482	0.148623	1.18495	0.0372246
BGI_novel_G000746	-0.0302612	0.999995	0.0546591	0.99995	0.464055	0.178484	0.554098	0.0407259
BGI_novel_G000771	1.66142	0.272602	0.192043	0.99995	-1.98226	0.227751	-2.90522	0.017474
BGI_novel_G000774	0.396975	0.999995	0.0323728	0.99995	-0.251095	0.770547	-0.637872	0.00482058
BGI_novel_G000832	-1.06907	0.833728	-0.0752703	0.99995	0.40738	0.85393	1.69601	2.45023e-05
BGI_novel_G000834	-0.344998	0.999995	0.932242	0.315035	1.29482	0.141135	2.77074	0.000180424
BGI_novel_G000882	-0.697125	0.999995	-0.919112	0.422297	1.14239	0.523629	1.5095	0.0338217
BGI_novel_G000883	0.138323	0.999995	1.22454	0.150223	-0.203158	0.95264	0.983485	0.00864164
BGI_novel_G000889	0.000890139	0.999995	0.962543	0.50756	2.32325	0.051284	3.48829	7.54213e-05
BGI_novel_G000902	-0.456876	0.999995	1.46692	0.214674	-1.4581	0.467598	3.46773	0.00551544
BGI_novel_G000903	-0.456876	0.999995	1.46692	0.214674	-1.4581	0.467598	3.46773	0.00551544
BGI_novel_G000904	-0.456876	0.999995	1.46692	0.214674	-1.4581	0.467598	3.46773	0.00551544
BGI_novel_G000906	-0.456876	0.999995	1.46692	0.214674	-1.4581	0.467598	3.46773	0.00551544
BGI_novel_G000914	-0.231999	0.999995	-0.736316	0.98448	-1.29334	0.456253	-2.0147	0.0460717
BGI_novel_G000922	0.302202	0.999995	-0.982276	0.386731	-0.116337	0.962058	-1.57467	0.0150945
BGI_novel_G000936	-0.352125	0.999995	-1.48623	0.231931	-0.624416	0.878205	-2.12907	0.0440457
BGI_novel_G000939	-0.12015	0.999995	0.242917	0.99995	-2.23527	0.0628464	-2.2876	2.37055e-13
BGI_novel_G000986	0.5872	0.999995	0.760446	0.18916	0.788946	0.207494	0.962252	0.00341105
BGI_novel_G000987	-0.0246768	0.999995	0.252783	0.99995	0.296135	0.815387	0.594042	0.0326676
BGI_novel_G001000	-0.409591	0.999995	0.327225	0.99995	1.73242	0.10266	2.98764	9.5044e-15
BGI_novel_G001007	0.162103	0.999995	-0.588309	0.99995	-0.20875	0.945184	-1.18336	0.0468947
BGI_novel_G001017	0.118559	0.999995	-0.735413	0.992904	-0.563459	0.922964	-2.10939	0.0287701
BGI_novel_G001022	-0.245803	0.999995	0.0863656	0.99995	0.803912	0.434433	1.22077	0.0254091
BGI_novel_G001024	-0.203797	0.999995	0.304695	0.99995	1.15097	0.376522	1.87776	0.00363772
BGI_novel_G001035	0.22449	0.999995	0.141287	0.99995	2.28866	0.133214	4.25981	0.000114333
BGI_novel_G001057	-0.571901	0.999995	0.392495	0.781965	0.0654099	0.977592	1.13769	0.000625377
BGI_novel_G001060	0.35967	0.999995	-0.303327	0.99995	-0.819811	0.560397	-1.64563	0.0061073
BGI_novel_G001061			0.050403	0.99995	1.4146	0.492735	3.34021	0.00857672
BGI_novel_G001064	0.219233	0.999995	-0.922919	0.691209	-1.07444	0.592806	-3.21153	0.011893
BGI_novel_G001078	0.821331	0.293216	0.358105	0.99995	-0.186604	0.922964	-0.665613	0.00313515
BGI_novel_G001081	0.866935	0.999995	-0.21764	0.99995	-0.972979	0.698323	-2.55303	0.0198069
BGI_novel_G001100	0.531477	0.999995	-0.0558834	0.99995	-1.82574	0.12412	-2.7343	0.000231398
BGI_novel_G001152	0.187139	0.999995	-0.0659311	0.99995	-1.8635	0.29688	-4.00129	8.53674e-05
BGI_novel_G001172	0.0536872	0.999995	-0.157264	0.99995	-1.36876	0.551676	-4.06981	1.49203e-05
BGI_novel_G001180	-0.242014	0.999995	-0.19921	0.99995	-2.00819	0.0550226	-2.18489	0.0217339
BGI_novel_G001206	-0.196967	0.999995	0.49267	0.99995	0.974619	0.675414	2.16243	0.000330903
BGI_novel_G001209	-0.83665	0.848079	-0.285867	0.990084	0.00750544	0.999707	0.659889	0.0388881
BGI_novel_G001229	-0.260357	0.999995	0.341056	0.241393	0.322792	0.355069	0.937043	1.96155e-09
BGI_novel_G001257	1.10522	0.999995	-0.117716	0.99995	-0.342366	0.922964	-4.18238	0.000154476
BGI_novel_G001298	0.250097	0.999995	-0.0321882	0.99995	-0.531761	0.459165	-0.832597	0.0154071
BGI_novel_G001314	0.34925	0.999995	0.124626	0.99995	-1.54299	0.105102	-1.86453	0.000163818
BGI_novel_G001393	-0.619961	0.999995	0.807518	0.201783	-0.416972	0.593716	1.09624	0.013661
BGI_novel_G001405	-0.566321	0.999995	0.296687	0.99995	0.93322	0.578542	2.14615	0.0135255
BGI_novel_G001410	0.598557	0.999995	0.351359	0.99995	-0.659124	0.421334	-0.957894	0.0475309
BGI_novel_G001425	-0.00274535	0.999995	-0.866023	0.688562	-0.688337	0.43471	-1.65854	0.0336987
BGI_novel_G001438	0.137192	0.999995	-0.626829	0.99995	-0.860025	0.771468	-2.27005	0.00772264
BGI_novel_G001440	0.629129	0.999995	0.414425	0.99995	-0.346764	0.922964	-0.919246	0.0280518
BGI_novel_G001441	0.487764	0.999995	0.135703	0.99995	-0.249765	0.948322	-1.02282	0.0278934
BGI_novel_G001448	-0.282897	0.999995	-1.66781	0.0600932	-0.542077	0.901392	-2.00972	0.0489493
BGI_novel_G001452	-0.222502	0.999995	0.0634046	0.99995	0.893526	0.238769	1.2334	0.00671907
BGI_novel_G001470	0.479639	0.999995	1.39986	0.131794	1.49139	0.173173	2.43602	0.00101674
BGI_novel_G001486	0.051872	0.999995	0.427081	0.891601	-0.891264	0.327673	-0.549457	0.024937
BGI_novel_G001505	-0.690848	0.999995	0.252867	0.99995	0.478162	0.651442	1.53993	0.0013326
BGI_novel_G001522	0.280125	0.999995	0.0473204	0.99995	-0.966833	0.448931	-1.33324	0.00154962
BGI_novel_G001531	-0.460938	0.938409	0.225624	0.879765	-0.219116	0.737725	0.485919	0.0231181
BGI_novel_G001542	-0.174779	0.999995	0.048681	0.99995	0.628947	0.436028	0.886824	0.0213951
BGI_novel_G001543	0.199987	0.999995	0.0262759	0.99995	-0.672235	0.130607	-0.864348	4.35243e-06
BGI_novel_G001552	-0.103906	0.999995	1.66771	0.134011	1.30219	0.598483	5.87698	1.14196e-10
BGI_novel_G001567	-0.502427	0.999995	-1.07914	0.480396	-1.52729	0.113096	-2.08954	0.0172131
BGI_novel_G001585	-0.88661	0.999995	-0.0175985	0.99995	1.33111	0.347837	2.47116	0.0301744
BGI_novel_G001608	-0.833148	0.999995	0.317873	0.99995	0.0702538	0.979422	1.38891	0.0460589
BGI_novel_G001610	0.00847462	0.999995	0.758494	0.607603	0.467022	0.836288	1.30658	0.0332587
BGI_novel_G001619	-0.197211	0.999995	0.200711	0.99995	1.19645	0.56182	2.13991	0.0361268
BGI_novel_G001621	-1.13354	0.395473	-0.140416	0.99995	0.00388625	0.999707	1.15231	0.0286854
BGI_novel_G001625	0.524234	0.999995	0.302645	0.99995	-1.11658	0.16346	-1.39809	0.0136376
BGI_novel_G001629	0.628081	0.999995	0.286363	0.99995	-1.42107	0.133635	-1.67534	0.0213774
BGI_novel_G001638	0.572311	0.999995	0.400797	0.99995	-1.29814	0.0685931	-1.58911	2.09302e-05
BGI_novel_G001653	-0.120548	0.999995	0.318956	0.99995	0.493884	0.511636	0.962765	0.00954807
BGI_novel_G001662	-0.0135698	0.999995	-1.40124	0.256757	-1.3442	0.461708	-6.3859	6.69281e-13
BGI_novel_G001677	-0.791116	0.999995	-0.168631	0.99995	0.197808	0.925703	0.995359	0.039719
BGI_novel_G001678	-0.333261	0.999995	0.560601	0.99995	-0.0840456	0.990566	4.15058	0.000119891
BGI_novel_G001760	-0.00280238	0.999995	0.478326	0.99995	2.39736	0.0885234	3.20064	0.00493546
BGI_novel_G001774	0.0748961	0.999995	-0.138874	0.99995	-1.90418	0.278292	-4.20546	9.39418e-08
BGI_novel_G001777	-0.0345604	0.999995	-0.141865	0.99995	0.771321	0.851646	1.58217	0.00215813
BGI_novel_G001781	-0.185112	0.999995	0.465304	0.987043	1.42098	0.0644512	2.19721	2.67556e-05
BGI_novel_G001792	-0.553197	0.999995	0.211816	0.99995	0.527615	0.575094	1.37839	1.41841e-06
BGI_novel_G001822	0.177884	0.999995	-0.51446	0.99995	-0.737467	0.441363	-1.53015	0.000824255
BGI_novel_G001837	-0.117712	0.999995	-0.167155	0.99995	-1.71529	0.34349	-2.50989	0.0205806
BGI_novel_G001857	-0.796343	0.999995	-1.0816	0.635162	-1.56388	0.41595	-2.90897	0.00611853
BGI_novel_G001859	-0.360009	0.999995	0.357298	0.940819	0.66617	0.368885	1.45568	8.75916e-07
BGI_novel_G001870	-0.340118	0.999995	-0.0442165	0.99995	0.485775	0.35681	0.801632	5.4712e-05
BGI_novel_G001890	-0.213485	0.999995	0.00983148	0.99995	0.245732	0.571552	0.475718	0.0313375
BGI_novel_G001898	-0.50197	0.999995	-0.238102	0.99995	-1.45764	0.515915	-2.42356	0.0230047
BGI_novel_G001949	-0.0690743	0.999995	-0.718687	0.767902	-0.98367	0.430357	-1.70281	0.0186936
BGI_novel_G001959	-0.0382372	0.999995	0.108898	0.99995	0.393317	0.100155	0.545428	0.00413176
BGI_novel_G001961	0.387112	0.999995	-0.310993	0.99995	-0.96309	0.340701	-1.78851	0.00848502
BGI_novel_G001994	-0.413696	0.999995	-0.0533931	0.99995	0.645532	0.444747	1.05375	0.00191338
BGI_novel_G002004	-0.746667	0.0629463	-0.191538	0.99995	0.114189	0.922964	0.687667	0.0125818
BGI_novel_G002016	0.153755	0.999995	-0.56513	0.920647	-0.741106	0.64989	-1.55467	0.043249
BGI_novel_G002019	0.191233	0.999995	-0.16026	0.99995	-1.50503	0.349869	-2.26697	0.00835096
BGI_novel_G002022	-0.298525	0.999995	0.269853	0.99995	1.62755	0.239513	2.79899	0.00147572
BGI_novel_G002084	-0.0349515	0.999995	-0.687968	0.960299	-0.920791	0.739813	-3.24758	0.0024091
BGI_novel_G002085	-0.383877	0.999995	-1.3787	0.131437	-0.532049	0.762152	-1.65192	0.0402971
BGI_novel_G002164	-0.810239	0.999995	0.460981	0.99995	0.137398	0.965519	1.86592	0.0190459
BGI_novel_G002177	-0.157158	0.999995	0.158438	0.99995	0.338934	0.151967	0.660543	0.00230739
BGI_novel_G002201	-0.333745	0.999995	0.102199	0.99995	-1.28063	0.0775409	-0.831571	0.0479938
BGI_novel_G002208	0.88064	0.999995	-0.309221	0.99995	-0.914591	0.789437	-3.42018	0.00474825
BGI_novel_G002220	0.174359	0.999995	-0.265845	0.99995	-1.14876	0.0795838	-1.63823	0.00396256
BGI_novel_G002221	-0.00634856	0.999995	-0.120664	0.99995	-1.9406	0.229304	-3.01177	0.0207681
BGI_novel_G002226	-0.0157892	0.999995	-0.0654763	0.99995	-2.4147	0.0750561	-3.11481	0.00436582
BGI_novel_G002231	-0.800851	0.999995	-0.0747086	0.99995	0.856246	0.326586	1.74436	0.0249634
BGI_novel_G002240	-0.536795	0.999995	-0.362097	0.99995	-1.95468	0.225889	-3.98609	0.000466223
BGI_novel_G002256	0.233799	0.999995	-0.813712	0.795823	-0.645046	0.770547	-1.90086	0.0347968
BGI_novel_G002257	0.269693	0.999995	-0.605681	0.99995	-0.28338	0.922964	-1.33568	0.0477215
BGI_novel_G002272	0.306615	0.999995	-0.359589	0.99995	-0.794106	0.659304	-1.68369	0.0108733
BGI_novel_G002296	-0.214595	0.999995	0.29187	0.725655	0.0897071	0.922964	0.606746	0.00338626
BGI_novel_G002305	-0.00330855	0.999995	0.58079	0.99995	0.99802	0.481371	1.7037	0.0312382
BGI_novel_G002322	0.216006	0.999995	-0.160618	0.99995	-0.366458	0.724623	-0.766398	0.0261832
BGI_novel_G002337	-0.502522	0.999995	-0.188602	0.99995	0.643341	0.639592	1.03886	0.00288945
BGI_novel_G002355	0.261529	0.999995	-0.475093	0.99995	-1.7679	0.0545911	-2.8685	0.00278718
BGI_novel_G002368			0.00717544	0.99995	1.50412	0.445261	3.4153	0.00663953
BGI_novel_G002387	0.0331971	0.999995	0.984419	0.56026	1.0206	0.531171	2.12733	0.0118211
BGI_novel_G002403	0.197216	0.999995	-0.224729	0.99995	-1.45821	0.385923	-2.39563	0.0213356
BGI_novel_G002411	0.653178	0.999995	-0.730453	0.0736611	0.173939	0.922964	-1.28746	2.72656e-14
BGI_novel_G002413	-0.399897	0.999995	-0.0763874	0.99995	0.882407	0.117391	1.25848	2.84664e-05
BGI_novel_G002414	-0.361087	0.999995	0.158984	0.99995	0.880354	0.194951	1.48267	0.000231704
BGI_novel_G002424	-0.291015	0.999995	0.429796	0.713196	0.814928	0.207089	1.60477	1.02274e-06
BGI_novel_G002463	0.0265141	0.999995	-0.0665898	0.99995	-2.20475	0.141994	-2.74819	0.0456167
BGI_novel_G002467	-0.369093	0.999995	-0.507721	0.984466	1.23248	0.486556	1.68476	0.0401141
BGI_novel_G002469	0.363246	0.999995	0.481082	0.824781	-0.993466	0.109811	-0.909536	0.000306715
BGI_novel_G002483	1.22169	0.882587	-0.25563	0.99995	-0.238355	0.950105	-5.43716	1.13211e-08
BGI_novel_G002489	0.0278628	0.999995			-2.7079	0.0506414	-2.92989	0.0297035
BGI_novel_G002504	0.413264	0.999995	-0.0919273	0.99995	-1.64288	0.408881	-3.42039	0.00230471
BGI_novel_G002506	0.024584	0.999995	-0.203058	0.99995	-0.908669	0.0561218	-1.15779	0.00239185
BGI_novel_G002510	0.340256	0.999995	0.109737	0.99995	-0.265241	0.777476	-0.50376	0.0226081
BGI_novel_G002536	-0.38607	0.999995	0.23419	0.99995	0.400333	0.76909	1.0855	0.0456167
BGI_novel_G002545	-0.50838	0.999995	0.348038	0.99995	0.440672	0.770547	1.4287	0.0393217
BGI_novel_G002549	1.21108	0.944412	0.403018	0.99995	-0.640235	0.906327	-2.25384	0.0309732
BGI_novel_G002559	0.221463	0.999995	-0.192441	0.99995	-0.10724	0.922964	-0.530698	0.0236128
BGI_novel_G002592	0.496513	0.999995	0.420783	0.99995	-0.926785	0.236379	-1.05427	0.00589294
BGI_novel_G002632	-0.456366	0.999995	0.380067	0.999297	0.0191749	0.998257	0.909387	0.0491928
BGI_novel_G002662	0.0765042	0.999995	-0.191377	0.99995	-0.491988	0.121857	-0.765191	2.30025e-05
BGI_novel_G002672	0.988183	0.0977767	0.423033	0.975271	-0.841322	0.142929	-1.44795	1.03021e-06
BGI_novel_G002683	1.08521	0.562585	0.209249	0.99995	-0.740614	0.603778	-1.79042	4.94938e-05
BGI_novel_G002684	1.45651	0.105168	-0.055368	0.99995	0.642072	0.601808	-1.11013	0.0413405
BGI_novel_G002689	0.262857	0.999995	-1.59352	0.136159	-0.960074	0.603452	-3.30748	0.000381865
BGI_novel_G002690	0.155962	0.999995	-0.837009	0.919413	-1.04456	0.61855	-2.53266	0.0160219
BGI_novel_G002715	-0.17967	0.999995	-0.0707065	0.99995	0.389212	0.243767	0.507719	0.0244986
BGI_novel_G002724	-0.0551193	0.999995	0.512082	0.99995	1.90575	0.0661093	2.53575	0.00857897
BGI_novel_G002727	-0.345487	0.999995	-0.513409	0.240117	0.951555	0.3475	0.93836	0.0159246
BGI_novel_G002732	0.995924	0.999995			-1.14586	0.624892	-6.10474	2.42969e-11
BGI_novel_G002738	0.660059	0.999995	0.423211	0.99995	-0.151311	0.972768	-1.0474	0.0233131
BGI_novel_G002742	0.322481	0.999995	-1.14287	0.470948	0.586567	0.922964	-2.79158	0.0429376
BGI_novel_G002783	-0.149683	0.999995	0.131331	0.99995	1.47262	0.501525	4.5639	9.97065e-06
BGI_novel_G002809	0.0318213	0.999995	-0.120257	0.99995	-0.686143	0.0659801	-0.845592	0.000190038
BGI_novel_G002820	-0.218949	0.999995	-0.194848	0.99995	-0.472054	0.108078	-0.444444	0.0496453
BGI_novel_G002827	1.455	0.0623688	-0.100202	0.99995	-0.121167	0.962505	-1.89069	0.000251668
BGI_novel_G002858	0.523498	0.999995	0.067043	0.99995	-2.45457	0.0938411	-2.77542	0.030682
BGI_novel_G002871	0.254861	0.999995	-0.174818	0.99995	-0.24526	0.428285	-0.67878	0.0283806
BGI_novel_G002881	0.691259	0.999995	0.968786	0.648932	-2.48736	0.0878131	-1.95088	2.22549e-05
BGI_novel_G002883	0.869265	0.417243	0.229317	0.99995	-0.176049	0.922964	-0.869882	0.00197078
BGI_novel_G002902	-0.139886	0.999995	-0.176344	0.99995	2.34705	0.0773003	3.64639	0.00173674
BGI_novel_G002910	-0.0635964	0.999995	-0.0200157	0.99995	1.31968	0.553738	2.85381	0.0364912
BGI_novel_G002938	0.654817	0.999995			-1.13579	0.62955	-5.20088	7.60403e-08
BGI_novel_G002947	-0.181399	0.999995	-0.0571899	0.99995	1.06351	0.181553	1.24087	0.00701116
BGI_novel_G002971	-0.0758116	0.999995	-0.053577	0.99995	0.546095	0.10428	0.574347	0.0398992
BGI_novel_G002993	0.08841	0.999995	-0.23596	0.99995	-0.258144	0.8662	-0.601289	0.047952
BGI_novel_G003007	-0.359732	0.999995	-0.0811089	0.99995	0.261584	0.709028	0.55293	0.000480504
BGI_novel_G003014	0.841479	0.330122	0.0638292	0.99995	-0.0935414	0.947399	-0.913131	0.0179244
BGI_novel_G003067	1.26079	0.702835	0.698922	0.360023	-0.249517	0.927067	-1.34595	0.000114934
BGI_novel_G003081	-0.283832	0.999995	-1.5062	0.187846	-0.743287	0.794723	-2.17656	0.0445872
BGI_novel_G003105	-0.911905	0.999995	-0.0138037	0.99995	0.66061	0.54203	1.71719	0.0148791
BGI_novel_G003115	0.369889	0.999995	0.24773	0.99995	-1.20834	0.247355	-1.43789	0.0100508
BGI_novel_G003118	-0.164676	0.999995	-0.164968	0.99995	1.02095	0.67287	1.37461	0.0244937
BGI_novel_G003120	-0.148495	0.999995	-0.231878	0.99995	0.887121	0.770547	1.17612	0.029693
BGI_novel_G003130	-0.385569	0.999995	1.17611	0.436478	-1.1909	0.60381	2.78085	0.0441431
BGI_novel_G003147	-0.806516	0.999995	0.60544	0.99995	-0.0624683	0.994611	2.26536	0.0485327
BGI_novel_G003157	0.721091	0.999995	0.067043	0.99995	-2.67257	0.0532378	-3.18787	0.0061154
BGI_novel_G003159			0.805657	0.945566	1.3319	0.546677	3.14839	0.0137974
BGI_novel_G003160			0.249076	0.99995	2.13814	0.180993	3.36906	0.00628962
BGI_novel_G003167	-0.452686	0.999995	0.146512	0.99995	0.523282	0.922964	1.96788	0.000148297
BGI_novel_G003185	-0.262481	0.999995	0.473092	0.978001	2.07436	0.150889	5.41927	7.06692e-09
BGI_novel_G003200	0.222457	0.999995	0.439374	0.99995	2.29302	0.0540153	2.54471	0.00379702
BGI_novel_G003234	-0.528698	0.999995	0.344843	0.640261	-0.0747161	0.950105	0.83868	0.00131738
BGI_novel_G003245	-0.528497	0.999995	-0.594418	0.623203	-0.750666	0.0900304	-0.833824	0.0380798
BGI_novel_G003247	0.416227	0.999995	0.578186	0.769803	-1.24209	0.0831538	-1.15292	0.0193219
BGI_novel_G003271	-0.29104	0.999995	-0.120664	0.99995	-2.14556	0.157412	-2.95454	0.0248705
BGI_novel_G003303	-0.379394	0.999995	0.964962	0.301564	1.43432	0.260748	3.41748	3.77846e-06
BGI_novel_G003347	0.250666	0.999995	0.523018	0.99995	1.20898	0.305298	1.59356	0.0213527
BGI_novel_G003376	-0.264828	0.999995	-0.0152762	0.99995	1.64579	0.258307	2.49898	0.0218559
BGI_novel_G003380	0.0698094	0.999995	-1.29426	0.415611	-0.177431	0.967933	-2.61705	0.0335452
BGI_novel_G003427	-0.0536684	0.999995	0.0278121	0.99995	2.29519	0.109092	2.86729	0.0319774
BGI_novel_G003437	-0.122042	0.999995	-0.387451	0.99995	-0.606993	0.486684	-0.897103	0.0299381
BGI_novel_G003473	0.334975	0.999995	0.289629	0.989143	0.715774	0.0661139	0.675213	0.00591632
BGI_novel_G003483	-0.0175844	0.999995	-0.498832	0.99995	-0.577545	0.816076	-1.21438	0.000378509
BGI_novel_G003494	-0.370114	0.999995	-0.168179	0.99995	-0.938146	0.25395	-0.737616	0.0204634
BGI_novel_G003504	-0.292108	0.999995	0.555603	0.618224	0.686388	0.210169	1.58679	0.000498374
BGI_novel_G003539	-0.967409	0.999995	-0.525413	0.99995	0.609662	0.790136	1.26242	0.0401539
BGI_novel_G003554	-0.260284	0.999995	-1.30623	0.414698	-0.748007	0.822861	-2.52235	0.0120827
BGI_novel_G003578			1.24808	0.413067	2.17528	0.170653	4.11282	0.000151339
BGI_novel_G003580	-0.381286	0.999995	0.5487	0.238187	-0.27926	0.922964	0.730258	0.0252344
BGI_novel_G003600	0.672289	0.999995	-0.226654	0.99995	0.216905	0.95856	-1.48976	0.0236037
BGI_novel_G003611	0.559448	0.999995	0.650313	0.817702	1.46833	0.0996185	1.61926	8.24026e-05
BGI_novel_G003622			0.444185	0.99995	2.1562	0.177632	2.7552	0.0441834
BGI_novel_G003626	0.130569	0.999995	-0.0462947	0.99995	-1.07681	0.707605	-2.96703	0.00579194
BGI_novel_G003652	-1.00307	0.640883	-0.586618	0.863493	0.889226	0.283531	1.40458	0.00450742
BGI_novel_G003657	0.416187	0.999995	0.461282	0.447971	-0.703521	0.169933	-0.686207	0.0134377
BGI_novel_G003682			0.572097	0.99995	1.52542	0.446728	3.1444	0.0142105
BGI_novel_G003689	-0.328545	0.999995	0.49369	0.99995	1.10436	0.24697	2.0579	0.0206473
BGI_novel_G003718	-0.0151764	0.999995	-0.071848	0.99995	0.667219	0.100133	0.621451	0.00174893
BGI_novel_G003747	0.299472	0.999995	-0.304121	0.99995	-1.00924	0.422402	-1.77279	0.0413587
BGI_novel_G003763	0.54986	0.999995	0.317895	0.99995	-0.985923	0.215279	-1.27101	6.51421e-06
BGI_novel_G003769	0.345712	0.999995	0.0270793	0.99995	-0.409283	0.614022	-0.750537	0.0336389
BGI_novel_G003796	-0.37007	0.999995	0.814478	0.740806	0.856148	0.644714	2.40249	0.00121582
BGI_novel_G003797	0.105405	0.999995	0.863584	0.172529	0.893294	0.387839	1.70001	0.000215928
BGI_novel_G003801			0.121798	0.99995	2.42978	0.100047	3.71756	0.00144584
BGI_novel_G003874	0.816829	0.999995	0.624141	0.99995	-2.08186	0.0879771	-2.35199	0.000309408
BGI_novel_G003875	0.0889541	0.999995	0.223786	0.99995	-0.846593	0.111243	-0.715165	0.00714862
BGI_novel_G003880	-0.103906	0.999995	1.24652	0.407424	1.13711	0.689226	3.77536	0.000945231
BGI_novel_G003887	-0.337743	0.999995	0.58284	0.88959	1.83132	0.135032	3.47698	3.05362e-07
BGI_novel_G003897	0.612724	0.999995	0.58158	0.7139	-1.07335	0.0519877	-1.1422	0.0110388
BGI_novel_G003933	-0.229266	0.999995	0.193341	0.99995	0.160853	0.858341	0.596493	0.0151345
BGI_novel_G003934	-0.678037	0.999995	-0.552564	0.99995	1.05953	0.67615	2.01315	0.00483295
BGI_novel_G003936	-0.209773	0.999995	1.78443	0.088027	-0.270045	0.938818	3.15603	0.00226048
BGI_novel_G003937	-0.0400104	0.999995	0.396349	0.99995	0.596678	0.663825	1.0954	0.0478264
BGI_novel_G003940	0.591216	0.999995	0.022362	0.99995	-0.763406	0.833545	-2.08421	0.0075753
BGI_novel_G003946	-0.880739	0.999995	0.515959	0.971257	1.04314	0.257377	2.87395	0.00130773
BGI_novel_G003948	-0.462191	0.999995	0.105003	0.99995	0.0938353	0.985678	3.60594	0.00338626
BGI_novel_G003964	0.0781556	0.999995	0.996535	0.204438	0.311964	0.922964	1.31009	0.0197775
BGI_novel_G003967	-0.172023	0.999995	0.714708	0.0756997	-0.0433142	0.978511	0.874723	0.0128706
BGI_novel_G003997			-0.0391061	0.99995	1.45818	0.468942	2.95067	0.0281807
BGI_novel_G004021			0.505157	0.99995	1.41089	0.504879	3.19941	0.011101
BGI_novel_G004046	0.0239102	0.999995	-0.22245	0.99995	-0.487487	0.22159	-0.740856	0.0313362
BGI_novel_G004051	0.743124	0.999995	0.365928	0.99995	-1.92927	0.267294	-2.62794	0.0205289
BGI_novel_G004052	-0.127183	0.999995	-1.11621	0.49101	-0.924945	0.794732	-3.10377	0.0184225
BGI_novel_G004091	-0.349421	0.999995	0.304538	0.351912	-0.160158	0.778827	0.505574	0.00326744
BGI_novel_G004094	0.0377241	0.999995	-0.39641	0.99995	-0.465072	0.824341	-0.981482	0.0333529
BGI_novel_G004098	-0.0569145	0.999995	0.446093	0.249767	0.12561	0.922964	0.640659	0.00507695
BGI_novel_G004100	-0.477695	0.999995	-0.552305	0.99995	-2.00889	0.112383	-2.5978	0.0491312
BGI_novel_G004118	0.1489	0.999995	0.504186	0.99995	1.11864	0.391468	1.56347	0.0089095
BGI_novel_G004122	-1.61271	0.277461	0.0182894	0.99995	-0.355386	0.922964	2.03225	0.00681957
BGI_novel_G004132	-0.368547	0.999995	0.00676069	0.99995	0.335371	0.478433	0.722344	0.00183841
BGI_novel_G004195	0.136943	0.999995	0.30622	0.99995	-1.16516	0.130607	-1.01881	0.00352994
BGI_novel_G004210	-0.272539	0.999995	-0.925947	0.754283	-1.28571	0.473094	-2.82849	0.0266915
BGI_novel_G004223	0.379109	0.999995	-0.851576	0.617175	-0.288797	0.901343	-1.67852	0.00224367
BGI_novel_G004226	-0.0885099	0.999995	-0.170606	0.99995	-0.74301	0.0765596	-0.830267	0.0277875
BGI_novel_G004229	0.367173	0.999995	0.253768	0.99995	1.16893	0.194846	1.05976	0.00654862
BGI_novel_G004246	0.204484	0.999995	0.451646	0.99995	-0.972457	0.140067	-0.723276	0.0112173
BGI_novel_G004247	0.200873	0.999995	-0.0129705	0.99995	0.898261	0.115128	0.685513	0.0172681
BGI_novel_G004273	0.359815	0.999995	-0.726025	0.863493	-0.142407	0.978888	-4.36285	4.33123e-05
BGI_novel_G004276	0.0764208	0.999995	0.0854049	0.99995	0.953248	0.0740026	0.969404	0.0170241
BGI_novel_G004309	-0.281801	0.999995	-0.11116	0.99995	0.803566	0.0884456	1.00978	9.43887e-05
BGI_novel_G004318	-0.169782	0.999995	0.108711	0.99995	0.781591	0.482462	1.14116	0.0403375
BGI_novel_G004320	-0.642863	0.999995	-0.673468	0.401786	-1.02017	0.0567837	-1.0156	0.0233259
BGI_novel_G004325	0.1464	0.999995	-0.157109	0.99995	-1.41742	0.103944	-1.87049	8.4759e-06
BGI_novel_G004353	-0.640764	0.999995	0.199535	0.99995	0.192839	0.920426	1.10707	0.00878598
BGI_novel_G004369	-0.394487	0.999995	-0.846747	0.862679	-1.24262	0.429028	-1.88897	0.0270984
BGI_novel_G004374	-0.410202	0.999995	-0.16337	0.99995	0.624945	0.219029	0.907912	0.020205
BGI_novel_G004384	0.495128	0.999995	0.39525	0.99995	1.42791	0.331519	1.19808	0.0456167
BGI_novel_G004433	0.210177	0.999995	-0.210415	0.99995	-0.670512	0.266983	-1.12204	0.00464358
BGI_novel_G004453	0.0947301	0.999995	0.136957	0.99995	1.00652	0.0616513	1.07613	7.00376e-05
BGI_novel_G004457	0.0039486	0.999995	-0.277443	0.99995	-0.755469	0.224925	-1.06335	0.032617
BGI_novel_G004511	-0.424684	0.999995	1.05218	0.617175	0.0575175	0.997779	3.07788	0.00286746
BGI_novel_G004527	0.0662223	0.999995	0.637819	0.978062	1.23939	0.296913	1.91001	0.0186021
BGI_novel_G004550	0.0658566	0.999995	-0.183853	0.99995	-0.927371	0.703065	-1.45857	0.0092441
BGI_novel_G004551	0.196066	0.999995	0.433951	0.99995	-1.49742	0.295784	-1.54434	0.00763091
BGI_novel_G004564	0.260461	0.999995	-0.470335	0.99995	-1.23433	0.370567	-2.31337	0.0389129
BGI_novel_G004630	-0.23828	0.999995	0.0150448	0.99995	1.74545	0.257639	2.92772	4.30063e-10
BGI_novel_G004661	0.247649	0.999995			-1.05445	0.666491	-2.96574	0.0269508
BGI_novel_G004693	-1.39611	0.541533	-0.386319	0.99995	1.22544	0.0867921	2.80091	2.45869e-05
BGI_novel_G004708	0.155327	0.999995	-0.353095	0.790236	-0.28853	0.922964	-0.856498	0.000824255
BGI_novel_G004713	1.14647	0.509354	-0.0878189	0.99995	-0.212394	0.922964	-1.67177	0.000246444
BnaA01T0000500ZS	0.933545	0.809182	0.453121	0.99995	-0.897793	0.411654	-1.3772	0.0425198
BnaA01T0008700ZS	-1.09691	0.813367	-0.0329237	0.99995	-0.108956	0.965042	1.24216	0.00994207
BnaA01T0016300ZS	-0.30493	0.999995	-0.879257	0.801665	-1.01849	0.34226	-1.76488	0.0479308
BnaA01T0017000ZS	-1.75012	0.178012	-0.245814	0.99995	-0.728293	0.775505	1.69593	0.0334202
BnaA01T0019500ZS	0.205464	0.999995	-0.336384	0.99995	-0.314872	0.742073	-0.881331	0.023461
BnaA01T0020500ZS	0.00506348	0.999995	1.28854	0.349092	0.799317	0.829947	2.6505	0.00355494
BnaA01T0021300ZS	0.477044	0.540925	0.122646	0.99995	-0.248053	0.668011	-0.608789	0.00402737
BnaA01T0024700ZS	0.129274	0.999995	-0.577246	0.828712	-0.530724	0.560884	-1.30762	0.00011639
BnaA01T0026000ZS	0.0171892	0.999995	0.0810626	0.99995	-1.38536	0.0606091	-1.3713	0.00367777
BnaA01T0026500ZS	0.185124	0.999995	0.233919	0.99995	-0.575032	0.308851	-0.529879	0.0467421
BnaA01T0026800ZS.2	0.224821	0.999995	0.449376	0.99995	-1.42535	0.503308	-1.78086	0.0313794
BnaA01T0031900ZS	-0.159929	0.999995	0.125713	0.99995	0.760409	0.564577	1.12506	0.0364013
BnaA01T0036800ZS	0.151065	0.999995	-0.142903	0.99995	-1.44152	0.279343	-1.99295	0.00406615
BnaA01T0036900ZS	-0.173122	0.999995	-0.0574086	0.99995	0.512968	0.0706352	0.635941	0.00154064
BnaA01T0037000ZS	-0.0696412	0.999995	-0.555461	0.971257	-0.730418	0.468942	-1.32082	0.000412474
BnaA01T0039200ZS	0.116481	0.999995	0.253984	0.99995	0.798607	0.309054	0.972789	7.78745e-05
BnaA01T0041700ZS	0.38799	0.999995	0.0803343	0.99995	-1.25887	0.181024	-1.56969	0.049439
BnaA01T0041900ZS	0.60221	0.999995	-0.64956	0.929591	-1.2704	0.503915	-4.32699	5.70565e-05
BnaA01T0042800ZS	0.916671	0.999995	0.653155	0.360793	-0.284511	0.922964	-0.8161	0.00486124
BnaA01T0047500ZS	-0.035597	0.999995	-0.125108	0.99995	-1.09731	0.0975213	-1.21523	0.0220277
BnaA01T0051300ZS	-0.425146	0.952402	-0.613847	0.26791	-0.548152	0.065753	-0.745023	0.0180893
BnaA01T0052900ZS	0.247451	0.999995	0.02073	0.99995	-0.242558	0.735805	-0.478793	0.00743647
BnaA01T0053700ZS	0.714261	0.999995	0.0867314	0.99995	-0.612793	0.66534	-1.38922	0.000804625
BnaA01T0053900ZS	0.229587	0.999995	0.167921	0.99995	-0.646758	0.328962	-0.721572	0.00233025
BnaA01T0056000ZS.1	0.144006	0.999995	0.421644	0.99995	0.524624	0.718391	0.867162	0.00115805
BnaA01T0056000ZS.4	0.393164	0.999995	0.0746121	0.99995	-0.569386	0.530569	-0.902892	0.00843507
BnaA01T0058000ZS	0.621792	0.999995	0.011425	0.99995	-1.52444	0.443402	-2.60545	0.0197311
BnaA01T0059500ZS	-0.449443	0.753275	0.260408	0.953034	0.0293588	0.975433	0.754991	0.0018783
BnaA01T0067200ZS	-0.480568	0.999995	0.113254	0.99995	0.825455	0.140138	1.49698	0.000106595
BnaA01T0068200ZS	-0.611444	0.999995	0.384836	0.859705	0.0383344	0.992141	1.14578	0.000122272
BnaA01T0070700ZS	-0.0421644	0.999995	-0.12239	0.99995	-0.613155	0.16569	-0.702825	0.00467276
BnaA01T0071200ZS	-0.576834	0.999995	0.656072	0.164963	-0.490457	0.761192	0.848961	9.42702e-09
BnaA01T0073400ZS	0.511128	0.999995	-0.198939	0.99995	-0.396252	0.922964	-1.63408	0.00224475
BnaA01T0075300ZS	-0.124859	0.999995	0.017942	0.99995	0.620064	0.162915	0.774588	0.0184732
BnaA01T0075500ZS	-0.285881	0.999995	0.238091	0.99995	0.561926	0.0595329	1.09725	0.00297907
BnaA01T0082300ZS	0.197831	0.999995	-0.305422	0.99995	-0.910289	0.429892	-1.53049	0.0326935
BnaA01T0086300ZS	-0.603045	0.999995	-0.599409	0.850165	-1.10996	0.220566	-1.09234	0.0275726
BnaA01T0086500ZS	-0.278835	0.999995	-0.11492	0.99995	0.448657	0.246265	0.61914	0.00225997
BnaA01T0087100ZS	-0.326978	0.999995	-0.173826	0.99995	0.719163	0.373575	0.936493	0.0274786
BnaA01T0087200ZS	-0.278846	0.999995	0.00778857	0.99995	0.407864	0.257712	0.707572	0.0489902
BnaA01T0090500ZS	-0.165899	0.999995	-0.400641	0.868835	1.06141	0.131452	0.886366	0.00521645
BnaA01T0090500ZS.1	-0.0197517	0.999995	-0.310414	0.99995	-1.90347	0.173259	-2.96848	0.00903658
BnaA01T0090800ZS	-0.258518	0.999995	0.10871	0.99995	0.29607	0.63376	0.677269	0.0163507
BnaA01T0091500ZS	-0.375748	0.999995	0.0058792	0.99995	1.16688	0.126729	1.65341	0.0187395
BnaA01T0097300ZS	-0.255823	0.999995	0.24284	0.942259	0.00688061	0.99841	0.515758	0.0339754
BnaA01T0105800ZS	-0.799766	0.656562	-0.464563	0.336152	0.209177	0.911536	0.613906	0.0257229
BnaA01T0108300ZS	0.351772	0.999995	-0.0725671	0.99995	-0.0970362	0.922964	-0.534364	0.00553724
BnaA01T0111800ZS	-0.200779	0.999995	0.214768	0.99995	0.597178	0.703567	1.10876	0.0489493
BnaA01T0123200ZS	-0.19103	0.999995	0.0816737	0.99995	1.56304	0.188757	2.03203	0.0198818
BnaA01T0125900ZS	0.332018	0.999995	0.570581	0.214938	0.784883	0.162025	1.00607	0.00443926
BnaA01T0130000ZS	-0.486823	0.999995	-0.335275	0.99995	-1.68378	0.136056	-1.69733	0.00537237
BnaA01T0132900ZS	-0.0682554	0.999995	0.610712	0.475547	0.603835	0.617538	1.33315	0.00597054
BnaA01T0134200ZS	-0.100735	0.999995	0.18937	0.996613	0.651261	0.149031	0.964765	1.11619e-08
BnaA01T0135000ZS	0.205451	0.999995	0.275775	0.583303	0.55883	0.0582984	0.6247	0.010528
BnaA01T0136200ZS	0.268348	0.999995	0.288484	0.961269	0.545118	0.360308	0.569464	0.0106397
BnaA01T0136400ZS	-0.586929	0.999995	-0.0493644	0.99995	0.674859	0.410978	1.30394	0.00132644
BnaA01T0138500ZS	0.12823	0.999995	-0.261833	0.99995	-0.559557	0.212509	-0.963262	6.68545e-05
BnaA01T0138800ZS	-0.363652	0.999995	-0.309485	0.99995	1.32889	0.110614	1.49711	0.0351974
BnaA01T0141800ZS.2			-0.0140076	0.99995	2.10866	0.191174	2.97897	0.0231922
BnaA01T0142100ZS	-0.295261	0.999995	0.02128	0.99995	0.404806	0.284465	0.733944	0.0343099
BnaA01T0143600ZS	0.0495537	0.999995	0.799429	0.0715248	0.629759	0.415732	1.36071	0.0219942
BnaA01T0144600ZS	-0.118579	0.999995	0.0910173	0.99995	0.573566	0.386219	0.80409	0.0292423
BnaA01T0145000ZS	-0.25008	0.999995	0.303748	0.905007	0.173697	0.846509	0.742947	0.00114984
BnaA01T0145400ZS	-0.248881	0.999995	0.0840508	0.99995	0.328669	0.507454	0.67381	0.0022675
BnaA01T0145600ZS	-1.16346	0.691407	-0.220303	0.99995	0.294069	0.922964	1.60809	8.29705e-13
BnaA01T0146000ZS	0.202212	0.999995	0.16067	0.99995	-0.489065	0.288712	-0.538492	0.0216793
BnaA01T0146300ZS	-0.358387	0.999995	0.271988	0.814034	0.354342	0.536926	1.01256	0.00044571
BnaA01T0146900ZS	0.558495	0.999995	0.301081	0.99995	-0.790786	0.654056	-1.30583	0.00018099
BnaA01T0147500ZS	0.212896	0.999995	0.115084	0.99995	-0.335672	0.348329	-0.435562	0.0443733
BnaA01T0148300ZS	0.367102	0.999995	0.323783	0.99995	-0.781631	0.088089	-0.824267	0.0336567
BnaA01T0158100ZS	0.874436	0.999995			-1.90205	0.275542	-3.29758	0.00760096
BnaA01T0158200ZS	-0.1969	0.999995	0.0977718	0.99995	1.51011	0.126266	1.93478	0.0310858
BnaA01T0158400ZS	0.499458	0.999995	0.322598	0.99995	-0.649727	0.267534	-0.846609	0.000315748
BnaA01T0160900ZS	0.235155	0.999995	0.220542	0.99995	1.11564	0.0883009	1.1008	0.0288404
BnaA01T0162400ZS	-0.662592	0.999995	-0.436885	0.114896	0.220305	0.910483	0.519536	0.0178404
BnaA01T0165300ZS	-0.54636	0.999995	-0.39392	0.969163	1.17352	0.138964	1.52273	0.00216525
BnaA01T0165300ZS.1	-0.54636	0.999995	-0.39392	0.969163	1.17352	0.138964	1.52273	0.00216525
BnaA01T0166400ZS.1	-0.0977822	0.999995	0.808339	0.937345	0.586356	0.917095	2.93764	0.027547
BnaA01T0171900ZS	0.209333	0.999995	0.326149	0.720773	-0.800142	0.0691438	-0.70314	0.000245332
BnaA01T0172300ZS	-0.0286595	0.999995	0.0546482	0.99995	0.589846	0.120554	0.682114	0.0121413
BnaA01T0175700ZS	-0.0116416	0.999995	0.549914	0.554879	0.524959	0.608377	1.10448	0.0384087
BnaA01T0180700ZS	-0.656049	0.812571	0.14511	0.99995	0.522031	0.232361	1.36544	5.29998e-06
BnaA01T0180800ZS	0.0450007	0.999995	0.212951	0.980313	0.459033	0.267847	0.629456	0.0235623
BnaA01T0181300ZS	-0.171662	0.999995	-0.245124	0.99995	-1.1523	0.0630414	-1.23874	0.0398256
BnaA01T0183600ZS	-0.205734	0.999995	0.17486	0.99995	1.09897	0.10202	1.5464	0.00255758
BnaA01T0184300ZS	-0.220328	0.999995	-0.221226	0.99995	0.672961	0.102872	0.68582	0.00966267
BnaA01T0187000ZS	0.236217	0.999995	-0.426924	0.130857	-0.378738	0.10084	-1.04776	6.60811e-06
BnaA01T0187600ZS	-0.435946	0.999995	-0.27078	0.99995	0.615038	0.124927	0.803424	0.0475018
BnaA01T0188800ZS	-0.540761	0.999995	0.12529	0.99995	1.4499	0.388187	2.85321	0.0224106
BnaA01T0192200ZS	1.3026	0.738082	1.75751	0.0846033	-1.85222	0.22864	-1.63294	0.0167028
BnaA01T0193000ZS	-0.385507	0.999995	0.0720848	0.99995	0.350825	0.789832	0.863537	0.0183856
BnaA01T0202400ZS	0.348367	0.999995	-0.209891	0.99995	-0.719949	0.717543	-1.48856	0.0011097
BnaA01T0203700ZS	-0.878613	0.856122	0.423498	0.875895	-0.868938	0.307748	0.548396	0.030089
BnaA01T0204200ZS	0.268718	0.999995	-0.211274	0.99995	-0.480611	0.577498	-0.996312	0.0185954
BnaA01T0205200ZS	0.0674255	0.999995	-0.200115	0.99995	-0.584339	0.222417	-0.857609	0.0418221
BnaA01T0207300ZS	-0.507439	0.999995	0.466015	0.801636	1.02059	0.381703	2.28528	5.72774e-11
BnaA01T0216500ZS	-0.809096	0.999995	-0.0901488	0.99995	0.437005	0.82349	1.42364	0.0296693
BnaA01T0220700ZS	-0.274185	0.999995	0.365852	0.613522	-0.13279	0.907777	0.522261	0.0291261
BnaA01T0221400ZS	-0.279602	0.999995	0.310583	0.99995	0.363728	0.818796	1.01869	0.0266401
BnaA01T0222500ZS	-0.19277	0.999995	0.252184	0.99995	1.93561	0.118129	2.678	0.0133503
BnaA01T0222700ZS	-0.183423	0.999995	-0.303155	0.938227	0.786307	0.0627403	0.680065	0.0342789
BnaA01T0236700ZS	-0.0195024	0.999995	0.223229	0.99995	0.736324	0.0776805	0.999082	4.98708e-07
BnaA01T0236700ZS.1	-0.124454	0.999995	0.152839	0.99995	0.702221	0.154422	0.998585	0.0141428
BnaA01T0263200ZS.1	-1.01678	0.120792	-0.605537	0.398345	0.891266	0.0648963	1.36399	3.12232e-06
BnaA01T0267600ZS	0.119851	0.999995	0.661681	0.137348	0.408052	0.435281	0.957191	0.00782474
BnaA01T0268400ZS	-0.24817	0.999995	0.622427	0.218283	-0.107482	0.922964	0.796336	0.0078478
BnaA01T0271100ZS	-0.016794	0.999995	-0.164566	0.99995	-0.384792	0.155649	-0.532717	0.000418153
BnaA01T0272000ZS	-0.265609	0.999995	0.311496	0.88377	0.331075	0.579601	0.929616	6.0307e-05
BnaA01T0273200ZS	0.158022	0.999995	0.332957	0.761453	0.617556	0.187529	0.788307	0.0177359
BnaA01T0273500ZS	-0.488169	0.999995	-0.0244836	0.99995	0.639323	0.339609	1.14198	0.00054883
BnaA01T0277300ZS	0.0428013	0.999995	0.223685	0.99995	0.699241	0.112767	0.897981	0.0360414
BnaA01T0281100ZS	0.336869	0.999995	0.149508	0.99995	-0.219397	0.891285	-0.431165	0.02899
BnaA01T0285400ZS	-0.257965	0.999995	-0.124926	0.99995	0.506208	0.292191	0.654211	0.0128825
BnaA01T0288200ZS	-0.268153	0.999995	-0.65736	0.486535	1.14047	0.116074	0.807129	0.0246437
BnaA01T0293000ZS	-0.282477	0.999995	0.15816	0.99995	1.03537	0.13195	1.53475	0.0276737
BnaA01T0293300ZS	0.171049	0.999995	-0.508774	0.99995	-1.1697	0.117504	-1.9296	0.00769085
BnaA01T0298100ZS	-0.384881	0.999995	-0.67926	0.524609	-0.827127	0.171109	-1.12575	0.0163507
BnaA01T0298400ZS	-1.3808	0.643979	-1.05421	0.286659	0.834129	0.669127	1.9986	0.0145524
BnaA01T0300600ZS	0.152195	0.999995	-0.2597	0.99995	-0.32454	0.754449	-0.757498	0.0268412
BnaA01T0301300ZS	0.285321	0.999995	0.144811	0.99995	-1.65204	0.0500786	-1.976	4.23863e-07
BnaA01T0301400ZS.1	-0.00975682	0.999995	0.103321	0.99995	1.57977	0.430824	2.75358	6.68043e-13
BnaA01T0302800ZS	-0.024589	0.999995	-0.311935	0.99995	-0.604974	0.494498	-0.932841	0.0164947
BnaA01T0303000ZS	0.360859	0.999995	-0.0100611	0.99995	-0.303965	0.484496	-0.684401	0.000752798
BnaA01T0303200ZS	-0.260164	0.999995	0.263548	0.99995	2.43209	0.0628464	3.48986	0.00237396
BnaA01T0303500ZS	0.00254893	0.999995	-0.132055	0.99995	-1.26823	0.0723259	-1.44263	0.0180352
BnaA01T0304400ZS	0.487195	0.999995	0.35091	0.592402	-0.417798	0.441966	-0.571516	0.00997864
BnaA01T0305700ZS	0.312027	0.999995	0.0743033	0.99995	-1.64094	0.118349	-1.93276	0.0309414
BnaA01T0307000ZS	0.627912	0.999995	-0.982065	0.740824	-1.21107	0.340203	-3.91551	1.44292e-05
BnaA01T0308100ZS	-0.704039	0.999995	0.00838327	0.99995	0.724849	0.0904306	1.50394	5.07594e-05
BnaA01T0308500ZS	0.277862	0.999995	0.0269824	0.99995	-0.289235	0.605984	-0.547238	0.0431962
BnaA01T0310100ZS	-0.0291653	0.999995	-0.087939	0.99995	-1.3313	0.0932758	-1.46962	8.02958e-05
BnaA01T0311900ZS	-0.27261	0.999995	-0.106103	0.99995	-1.12671	0.0734708	-0.957792	0.0144706
BnaA01T0312800ZS	-0.356556	0.999995	-0.0208046	0.99995	-1.39124	0.106473	-1.0444	0.0105502
BnaA01T0314700ZS	0.382697	0.999995	0.0783511	0.99995	-0.608754	0.814587	-1.09984	0.00393941
BnaA01T0315000ZS	0.196468	0.999995	-0.0079998	0.99995	-0.427309	0.143288	-0.634213	0.00738561
BnaA01T0316900ZS	0.0988288	0.999995	-0.33159	0.982513	-0.492076	0.218532	-0.934411	0.00156585
BnaA01T0317800ZS	0.674054	0.999995	-0.206839	0.99995	-0.736212	0.398669	-1.74185	0.0123499
BnaA01T0321100ZS	-0.0736582	0.999995	-0.314445	0.99995	-1.24063	0.0619844	-1.46118	0.0214457
BnaA01T0323000ZS	0.129644	0.999995	-0.235409	0.99995	-1.53699	0.199722	-2.22581	6.4561e-07
BnaA01T0323900ZS	-0.230546	0.999995	-0.15061	0.99995	-1.02343	0.336328	-0.944656	0.0302892
BnaA01T0324400ZS.1	0.152384	0.999995	0.177569	0.99995	0.925294	0.794849	1.42347	1.83945e-06
BnaA01T0324600ZS	0.215546	0.999995	-0.498687	0.99995	-0.891751	0.195504	-1.68525	0.00136448
BnaA01T0324700ZS	0.376924	0.999995	0.149558	0.99995	-0.563737	0.5175	-0.824419	0.0206867
BnaA01T0328500ZS	-0.0145505	0.999995	-0.25563	0.99995	-1.95259	0.236748	-3.68524	0.00208808
BnaA01T0331400ZS	0.282703	0.999995	-0.753163	0.203101	0.0434788	0.990923	-1.07099	0.00232637
BnaA01T0331800ZS	-0.157338	0.999995	-0.0138003	0.99995	0.336011	0.198021	0.484318	0.00150278
BnaA01T0333100ZS	-0.252475	0.999995	-0.00172686	0.99995	0.743616	0.18737	1.02696	0.00233318
BnaA01T0336800ZS	-0.591867	0.999995	-0.493844	0.901347	0.822743	0.345127	1.01278	0.0363688
BnaA01T0338800ZS	-0.689964	0.999995	-0.232946	0.99995	0.75086	0.637927	1.48999	0.000453069
BnaA01T0339200ZS	-0.034802	0.999995	-0.196582	0.99995	0.810308	0.610698	0.720318	0.00701191
BnaA01T0341700ZS	0.329981	0.999995	0.0578595	0.99995	1.68725	0.0692613	1.47014	0.000532795
BnaA01T0344700ZS	0.4422	0.999995	0.258875	0.99995	1.41186	0.09092	1.20394	0.00618767
BnaA01T0345000ZS.2	-0.0679616	0.999995	-0.587428	0.968022	-0.0445243	0.99841	-2.77116	0.0451758
BnaA01T0346600ZS	-0.0505979	0.999995	0.363817	0.344076	-0.00695045	0.999707	0.416148	0.0181965
BnaA01T0348100ZS	0.276081	0.999995	-0.615298	0.961272	-0.357152	0.907498	-1.4174	0.00163549
BnaA01T0348600ZS	0.23833	0.999995	0.133	0.99995	-1.93749	0.063668	-2.19788	0.00345935
BnaA01T0349900ZS	-0.167131	0.999995	-0.23539	0.99995	-0.869265	0.12474	-0.954116	0.0216257
BnaA01T0352400ZS	0.0262845	0.999995	-0.896248	0.216154	1.29733	0.598318	1.17152	0.0347414
BnaA01T0352400ZS.1	0.0262845	0.999995	-0.896248	0.216154	1.29733	0.598318	1.17152	0.0347414
BnaA01T0352800ZS	-0.499581	0.999995	0.246364	0.963677	0.492802	0.769855	1.3871	9.37128e-06
BnaA01T0353200ZS	-0.405221	0.999995	-0.0265792	0.99995	0.822101	0.548786	1.3648	0.049426
BnaA01T0354000ZS	0.278709	0.999995	0.538923	0.572686	0.80456	0.155547	1.07098	0.00348814
BnaA01T0354100ZS	0.031932	0.999995	0.193	0.99995	0.55822	0.743673	0.765077	0.0210239
BnaA01T0355100ZS	-0.0279546	0.999995	-0.259516	0.99995	-1.43984	0.18337	-1.83467	0.0494159
BnaA01T0358700ZS	-0.0657654	0.999995	0.282329	0.99995	0.673626	0.63765	1.0957	3.10223e-05
BnaA01T0360000ZS.1	0.571522	0.73247	0.280811	0.99995	0.899954	0.0582414	0.622945	0.0401465
BnaA01T0360800ZS	0.112333	0.999995	0.498687	0.503541	0.995127	0.0859295	1.40715	6.63932e-06
BnaA01T0361200ZS	-0.492256	0.999995	0.206006	0.987702	0.295128	0.83888	1.06746	0.00149097
BnaA01T0364400ZS	-0.509053	0.999995	0.217555	0.99995	0.483149	0.841251	1.45578	0.0198371
BnaA01T0366300ZS	-0.182704	0.999995	0.47137	0.995167	1.12285	0.209653	1.82737	0.0464749
BnaA01T0366400ZS	-0.209893	0.999995	0.0580483	0.99995	0.354736	0.356845	0.63237	0.000280414
BnaA01T0366700ZS.1	-1.11742	0.89639	0.0229025	0.99995	-0.533067	0.922964	2.79616	0.0425024
BnaA01T0367300ZS	0.0669026	0.999995	0.162152	0.99995	0.614995	0.0993016	0.713337	0.0142726
BnaA01T0371200ZS	0.11901	0.999995	0.338365	0.965449	0.746334	0.139987	0.973675	0.0075133
BnaA01T0372800ZS	-0.145378	0.999995	-0.381029	0.99995	-0.73527	0.270373	-1.01338	0.00593922
BnaA01T0373200ZS	-0.217807	0.999995	0.351604	0.99995	1.32695	0.161907	2.01799	0.016659
BnaA01T0373400ZS	-0.205571	0.999995	0.212377	0.99995	0.28896	0.829947	0.734202	0.0257255
BnaA01T0377400ZS	-0.0641534	0.999995	1.25346	0.0578483	0.43746	0.827701	1.89008	0.000338362
BnaA01T0379000ZS	0.293235	0.999995	-0.307094	0.99995	-0.906133	0.422223	-1.65459	6.06113e-06
BnaA01T0379700ZS	0.443111	0.999995	0.896219	0.0697122	1.00558	0.0602148	1.484	1.29663e-06
BnaA01T0380000ZS			0.0139073	0.99995	2.16768	0.170393	3.32089	0.00732224
BnaA01T0382500ZS	0.168314	0.999995	0.313823	0.751199	0.292014	0.522364	0.445864	0.0179536
BnaA01T0383300ZS	-0.193292	0.999995	0.0571354	0.99995	0.566103	0.260183	0.835995	0.000394619
BnaA01T0383400ZS	-0.206251	0.999995	-0.267017	0.985387	0.514433	0.268475	0.461843	0.00142125
BnaA01T0386200ZS	-0.0631413	0.999995	0.00998237	0.99995	0.79785	0.280176	0.906411	0.0293764
BnaA01T0387100ZS.2	-0.0516641	0.999995	0.405515	0.989472	0.994038	0.0627678	1.50282	2.85083e-06
BnaA01T0389000ZS			0.22062	0.99995	1.72332	0.350098	3.21903	0.00996733
BnaA01T0390200ZS	-0.168796	0.999995	-0.0663606	0.99995	0.906164	0.14232	1.04512	3.27344e-13
BnaA01T0390300ZS			0.682182	0.99995	2.22543	0.15488	3.33562	0.0065806
BnaA01T0390600ZS	0.231305	0.999995	0.749748	0.894291	1.59675	0.224734	2.29093	0.00109506
BnaA01T0391900ZS	-0.70886	0.485226	-0.0900204	0.99995	0.420838	0.662772	1.08249	3.13813e-06
BnaA01T0392000ZS			0.259378	0.99995	1.74869	0.340975	2.95903	0.0241814
BnaA01T0392300ZS	-0.00718215	0.999995	-0.0784452	0.99995	-0.951712	0.777786	-1.8171	0.00448667
BnaA01T0393300ZS	0.396836	0.999995	0.377063	0.99995	-0.883234	0.367878	-0.895771	8.53674e-05
BnaA01T0393700ZS	0.378379	0.999995	0.479358	0.743941	-0.830838	0.0760808	-0.729762	0.000220958
BnaA01T0394400ZS	-0.571946	0.999995	-0.688932	0.844284	-1.00827	0.628856	-1.06064	0.0366984
BnaA01T0397300ZS	-0.112854	0.999995	0.523084	0.413618	-0.045789	0.970732	0.612213	0.00312986
BnaA01T0397500ZS	-0.168579	0.999995	0.592975	0.99995	1.90841	0.0593214	3.11615	8.4657e-09
BnaA01T0399600ZS	0.0761455	0.999995	0.189438	0.99995	-1.53093	0.282402	-1.57929	0.00525795
BnaA01T0400400ZS	0.866024	0.999995	0.347061	0.99995	-1.02854	0.723554	-2.03489	0.0130326
BnaA01T0402500ZS	0.160591	0.999995	0.554765	0.846857	-1.11354	0.0578528	-0.709789	0.00177967
BnaA01T0403000ZS	0.176307	0.999995	0.61971	0.783394	-1.0077	0.163664	-0.544762	0.00834887
BnaA01T0404000ZS	0.0859273	0.999995	0.532957	0.911361	-1.15195	0.0743767	-0.699349	0.000751252
BnaA01T0404500ZS	0.0233222	0.999995	0.423012	0.99995	-1.02976	0.154404	-0.617252	0.0228219
BnaA01T0406000ZS	0.585414	0.999995	1.00809	0.594106	-1.37243	0.233593	-0.839809	0.0425462
BnaA01T0406700ZS	-0.00778034	0.999995	0.152163	0.99995	-0.883128	0.0975641	-0.73182	0.000628417
BnaA01T0407300ZS	0.217044	0.999995	0.499807	0.99995	-1.08751	0.375912	-0.788785	0.000131919
BnaA01T0408900ZS	-0.0446951	0.999995	0.180494	0.99995	-1.50894	0.0661827	-1.28993	0.0392728
BnaA01T0411400ZS	0.140917	0.999995	0.396559	0.99995	-1.08735	0.256135	-0.828327	0.00148506
BnaA01T0413100ZS	-0.0679665	0.999995	0.580178	0.99995	1.64354	0.402345	3.3316	0.00269934
BnaA01T0413300ZS	0.0507962	0.999995	0.267744	0.99995	0.753667	0.621309	1.10788	1.34229e-05
BnaA01T0413400ZS	0.336318	0.999995	0.49017	0.594946	0.658862	0.150301	0.827834	0.00147597
BnaA01T0414100ZS	-0.57485	0.957732	-0.056765	0.99995	0.667874	0.499783	1.23265	3.83e-05
BnaA01T0414200ZS	-1.1633	0.947939	-0.0059769	0.99995	0.539185	0.885177	3.10131	0.00703592
BnaA01T0414700ZS	0.296234	0.999995	0.364995	0.99995	0.987339	0.430658	1.15302	0.00759301
BnaA01T0416000ZS	-0.231599	0.999995	0.00557239	0.99995	1.09481	0.650547	1.83509	0.0490133
BnaA01T0416600ZS	-0.00181859	0.999995	0.0738435	0.99995	1.63147	0.0954136	1.8866	6.35159e-05
BnaA01T0418000ZS			-0.120605	0.99995	2.40443	0.10526	4.04419	0.000236214
BnaA01T0419800ZS.1	-0.271588	0.999995	0.896552	0.527281	1.22592	0.209212	2.52454	0.0091295
BnaA01T0421300ZS	-0.0973278	0.999995	-0.0793156	0.99995	0.662485	0.224473	0.698636	0.0199232
BnaA01T0421600ZS.2			-0.126077	0.99995	0.795854	0.775505	2.8422	0.0379663
BnaA01T0423300ZS	-0.31523	0.999995	-0.438792	0.597765	-0.525917	0.177048	-0.659311	0.00153706
BnaA01T0423500ZS	-0.294497	0.999995	-0.174329	0.99995	0.317927	0.377741	0.448598	0.0438278
BnaA01T0426500ZS	-0.219962	0.999995	-0.358881	0.380861	0.722575	0.128899	0.612872	0.0125912
BnaA01T0426900ZS	0.35058	0.999995	-0.187718	0.99995	-0.285058	0.650391	-0.838134	0.000702726
BnaA02T0004300ZS	-0.842928	0.999995	-0.775684	0.52995	0.978971	0.497655	1.4533	0.0293961
BnaA02T0005600ZS	-0.209595	0.999995	-0.577616	0.99995	-1.53716	0.275202	-2.27234	0.0426336
BnaA02T0017300ZS	-0.322417	0.999995	0.286337	0.528411	-0.167206	0.72809	0.45189	0.0193456
BnaA02T0019300ZS	-1.00175	0.816772	0.675924	0.949213	0.560066	0.786275	2.54935	7.06708e-06
BnaA02T0019700ZS	-0.285436	0.999995	-0.89439	0.84394	-1.26342	0.567178	-2.91324	0.00418299
BnaA02T0021800ZS	0.0536443	0.999995	0.0125658	0.99995	-0.340141	0.134071	-0.380056	0.0188521
BnaA02T0022300ZS	-0.27738	0.999995	0.237054	0.693506	0.211682	0.564093	0.735075	2.53846e-06
BnaA02T0026800ZS	0.386903	0.675216	0.139551	0.99995	-0.257612	0.501317	-0.508474	0.000248005
BnaA02T0028300ZS	-0.291753	0.999995	0.7228	0.960309	0.651988	0.76163	1.91471	0.0418284
BnaA02T0029600ZS	0.347535	0.999995	0.147684	0.99995	-0.412988	0.113494	-0.614136	0.00272868
BnaA02T0030500ZS	-0.269406	0.999995	0.182453	0.99995	0.303988	0.558021	0.773468	0.00142773
BnaA02T0031300ZS	-1.32984	0.744491	0.611524	0.98448	-0.44325	0.922964	2.4852	0.00165426
BnaA02T0032700ZS	0.09587	0.999995	-0.108791	0.99995	-0.25393	0.828991	-0.467143	0.022931
BnaA02T0032900ZS	0.335195	0.999995	-0.192606	0.99995	-1.4301	0.319519	-2.37835	0.000146565
BnaA02T0033400ZS	0.0937298	0.999995	0.0875407	0.99995	1.37048	0.117864	1.39443	0.0389315
BnaA02T0036200ZS	-0.00413419	0.999995	0.247472	0.953034	0.334806	0.340972	0.592037	0.0333061
BnaA02T0039100ZS	0.840805	0.999995	0.199872	0.99995	-1.37959	0.298688	-2.23778	0.00303539
BnaA02T0039900ZS	-0.00894178	0.999995	0.0873962	0.99995	0.920044	0.0882956	1.03796	0.00336637
BnaA02T0041300ZS	-0.391292	0.999995	0.180116	0.99995	0.459077	0.44969	1.06274	0.0134815
BnaA02T0044100ZS	0.467999	0.999995	0.471675	0.903428	1.05213	0.216049	1.05067	0.00543578
BnaA02T0045500ZS	0.0883963	0.999995	0.193865	0.99995	0.828948	0.22383	0.94167	0.0216473
BnaA02T0046400ZS	-0.158097	0.999995	0.239522	0.992904	0.212604	0.727869	0.621298	0.0306248
BnaA02T0046600ZS	-0.789204	0.708052	-0.502115	0.743161	0.772097	0.185035	1.11005	0.00182844
BnaA02T0046700ZS	-0.0918464	0.999995	0.281138	0.804234	0.505555	0.377963	0.896575	0.000168395
BnaA02T0046900ZS	-0.0232279	0.999995	0.585627	0.0638842	0.131102	0.922964	0.750073	0.048713
BnaA02T0047100ZS	-0.442672	0.999995	0.415685	0.801231	0.646939	0.706103	1.71776	2.51878e-10
BnaA02T0048600ZS.1	-0.493923	0.999995	0.39413	0.943546	0.225595	0.880464	1.18531	0.0468165
BnaA02T0050100ZS	-0.0404014	0.999995	0.516786	0.111021	0.167075	0.826148	0.733719	0.00461387
BnaA02T0050600ZS	-0.127401	0.999995	-0.0729153	0.99995	1.29865	0.301714	1.52522	0.0348195
BnaA02T0050900ZS	-0.848479	0.999995	-0.676408	0.832979	1.28179	0.166329	1.70132	0.0150811
BnaA02T0051200ZS	0.286629	0.999995	0.270228	0.777746	0.558158	0.0693352	0.537893	0.0404751
BnaA02T0052100ZS	0.0124757	0.999995	0.421192	0.98448	1.28825	0.0500786	1.77192	1.40823e-06
BnaA02T0053000ZS	-0.443315	0.999995	-0.320278	0.99995	1.01055	0.0860334	1.17329	0.000646292
BnaA02T0054100ZS	-0.160397	0.999995	-0.0129658	0.99995	1.0368	0.0634836	1.23311	0.00509734
BnaA02T0054800ZS	-0.719284	0.999995	-0.0688145	0.99995	1.26588	0.0705632	2.06681	3.53056e-06
BnaA02T0054900ZS	-1.35187	0.457046	-0.519708	0.880917	0.434345	0.893011	1.76203	7.08151e-12
BnaA02T0055000ZS	-0.398734	0.999995	0.404323	0.99995	0.371183	0.838056	1.27856	0.0429376
BnaA02T0055800ZS	0.420556	0.999995	0.112242	0.99995	1.08256	0.126676	0.767487	0.00303286
BnaA02T0056500ZS	-0.258572	0.999995	0.0526527	0.99995	1.08617	0.209448	1.53401	6.90051e-07
BnaA02T0060400ZS	-0.649704	0.999995	0.418467	0.872716	0.163014	0.933624	1.37889	7.93393e-07
BnaA02T0063300ZS.2	-0.0262248	0.999995	0.585997	0.324846	0.486438	0.352668	1.1301	2.01894e-07
BnaA02T0063700ZS	-0.479377	0.999995	-0.0883465	0.99995	0.534051	0.575302	1.01069	1.21825e-06
BnaA02T0064800ZS	-0.508482	0.999995	-0.276863	0.99995	1.08226	0.255462	1.44692	0.00371529
BnaA02T0066900ZS	0.0109378	0.999995	0.206803	0.99995	0.729681	0.0572153	0.937983	0.000166555
BnaA02T0068700ZS	-0.583402	0.999995	-0.392347	0.84959	1.06178	0.376567	1.587	2.13931e-06
BnaA02T0068900ZS	-0.518435	0.999995	0.585732	0.693465	-0.131322	0.947958	1.08288	0.00134719
BnaA02T0069600ZS	-0.66694	0.805967	-0.133177	0.99995	0.367861	0.547392	0.938878	0.00496704
BnaA02T0069700ZS.2	-0.31478	0.999995	1.24641	0.360023	-0.368414	0.922964	1.59556	0.0225042
BnaA02T0070000ZS	-1.66377	0.11437	-0.814896	0.396444	0.749721	0.39016	2.0051	0.00521615
BnaA02T0071300ZS	-3.2869e-05	0.999995	0.110717	0.99995	0.815924	0.279044	0.951104	0.0228412
BnaA02T0071500ZS	-0.163019	0.999995	-0.0827268	0.99995	0.894827	0.159135	1.01447	0.0259353
BnaA02T0071700ZS	0.198986	0.999995	-0.0257452	0.99995	1.50774	0.121356	1.32472	0.0191187
BnaA02T0072000ZS	0.0616733	0.999995	0.27868	0.99995	0.994108	0.291705	1.27932	0.000795318
BnaA02T0072400ZS.1	0.422517	0.999995	0.203935	0.99995	0.451612	0.922964	1.0904	1.08538e-07
BnaA02T0072600ZS	-0.897636	0.999995	0.0974649	0.99995	0.00189268	0.999975	1.27568	0.00824583
BnaA02T0075300ZS	-0.68469	0.999995	-0.127867	0.99995	1.61485	0.10199	2.74417	2.95269e-05
BnaA02T0088000ZS	-0.109141	0.999995	0.655764	0.0617109	-0.0489321	0.985612	0.745878	0.0148728
BnaA02T0088400ZS	0.253204	0.999995	0.132143	0.99995	-0.483859	0.152881	-0.610453	2.70958e-05
BnaA02T0088600ZS	0.315388	0.999995	-0.00602825	0.99995	-1.37913	0.43471	-2.23318	0.000110129
BnaA02T0088800ZS	-0.330355	0.999995	-0.773914	0.444182	-0.971073	0.33002	-1.41048	0.010205
BnaA02T0088900ZS	0.557684	0.999995	0.287672	0.99995	-0.466247	0.82201	-0.878697	0.0258125
BnaA02T0091300ZS	-0.207143	0.999995	-0.340678	0.99995	-0.833727	0.0711904	-0.986505	0.000602441
BnaA02T0092800ZS	0.762377	0.999995	1.04933	0.676376	-1.4955	0.414872	-1.40931	0.0343458
BnaA02T0096600ZS	0.264649	0.999995	-0.120664	0.99995	-1.18941	0.658738	-3.23373	0.0102353
BnaA02T0101200ZS	0.014778	0.999995	-0.292563	0.99995	-0.506499	0.297021	-0.827741	0.0441772
BnaA02T0103600ZS	0.0303158	0.999995	-0.362506	0.99995	-1.82388	0.317345	-4.0625	2.78316e-06
BnaA02T0104500ZS	0.0268211	0.999995	-0.261175	0.99995	-0.648915	0.37376	-0.962516	0.0248177
BnaA02T0104900ZS	-0.23288	0.999995	-0.325946	0.99995	-1.39869	0.0507119	-1.48806	0.00724
BnaA02T0105000ZS	0.00292598	0.999995	-0.145238	0.99995	-1.54413	0.325894	-2.02089	0.0214364
BnaA02T0105300ZS	0.0529005	0.999995	-0.0465626	0.99995	-0.916197	0.0547054	-1.01908	0.0307255
BnaA02T0106600ZS	0.929783	0.37155	-0.15827	0.99995	0.165492	0.948322	-1.0217	0.00936359
BnaA02T0106800ZS	0.122222	0.999995	0.15178	0.99995	-1.07491	0.498551	-1.16053	0.0185514
BnaA02T0106900ZS	0.276083	0.999995	-0.0635567	0.99995	-1.20905	0.195273	-1.67187	0.000587855
BnaA02T0107700ZS	0.210185	0.999995	0.132584	0.99995	-0.481898	0.0576424	-0.563945	0.00820373
BnaA02T0110800ZS	0.299902	0.999995	-0.164019	0.99995	-0.501332	0.696422	-1.02387	0.00225412
BnaA02T0111400ZS	0.299387	0.999995	0.319962	0.764468	-0.527213	0.139573	-0.509634	0.0226406
BnaA02T0114000ZS	-0.272803	0.999995	-1.01731	0.652342	-0.958141	0.732917	-2.65064	0.0481444
BnaA02T0114500ZS	0.143206	0.999995	-0.120755	0.99995	-0.54705	0.0792233	-0.817722	0.000227228
BnaA02T0114700ZS	0.448746	0.999995	0.540807	0.99995	-1.47722	0.17236	-1.41061	1.4842e-05
BnaA02T0114900ZS	0.0939148	0.999995	-0.032433	0.99995	-0.230895	0.494043	-0.356519	0.0224797
BnaA02T0115400ZS	-0.378948	0.999995	-0.881896	0.170243	-0.790334	0.554757	-1.23999	0.0403767
BnaA02T0115600ZS	0.335074	0.999995	0.0282248	0.99995	-0.394664	0.682612	-0.720111	0.00433997
BnaA02T0121000ZS	-0.480634	0.999995	0.157919	0.99995	0.197565	0.88367	0.875511	0.00384812
BnaA02T0121100ZS	-0.0192805	0.999995	0.275159	0.920759	0.254795	0.756849	0.558937	0.0358271
BnaA02T0121200ZS	-0.22054	0.999995	-0.721281	0.781373	-0.860032	0.226256	-1.4338	0.0141301
BnaA02T0125200ZS	0.341088	0.999995	0.0602012	0.99995	-0.49813	0.199605	-0.779343	0.0311387
BnaA02T0126200ZS	-0.232721	0.999995	-0.684732	0.546593	-0.798514	0.0530403	-1.25562	0.0176074
BnaA02T0127500ZS	-0.345218	0.999995	0.342938	0.99995	0.779903	0.690655	1.66836	0.0476154
BnaA02T0138400ZS	0.0212736	0.999995	-0.0214073	0.99995	-0.452913	0.174114	-0.495911	0.0397864
BnaA02T0138900ZS	-0.674231	0.999995	-0.576711	0.181054	0.659346	0.356046	0.857532	0.042198
BnaA02T0143700ZS	-0.500018	0.999995	1.11154	0.526772	1.26841	0.532917	3.03703	0.0210469
BnaA02T0144200ZS	0.501246	0.999995	-0.37439	0.99995	-0.510851	0.821286	-1.57276	0.0139284
BnaA02T0145700ZS	-0.95371	0.999995	-0.895637	0.850282	1.82741	0.16569	2.53226	0.0370743
BnaA02T0147700ZS	-0.3791	0.999995	-0.276481	0.99995	0.754291	0.456647	0.95217	0.0367911
BnaA02T0148300ZS	0.275565	0.999995	-0.0797647	0.99995	-0.312737	0.622295	-0.678752	0.0167028
BnaA02T0149100ZS	-0.229577	0.999995	-0.112967	0.99995	0.735826	0.225618	0.888206	0.0157895
BnaA02T0153000ZS	-0.274814	0.999995	-0.0866402	0.99995	0.387596	0.603592	0.594071	0.0363798
BnaA02T0158000ZS	-0.388253	0.999995	0.128592	0.99995	0.312248	0.812851	0.871049	0.0451696
BnaA02T0158300ZS	0.128891	0.999995	0.508706	0.99995	1.32224	0.430515	1.80024	0.0194407
BnaA02T0159000ZS	-0.297684	0.999995	0.016069	0.99995	0.194965	0.401267	0.516052	0.00475042
BnaA02T0159800ZS	-1.77608	0.0997825	-0.588692	0.769803	-0.350538	0.922964	1.51524	0.0156901
BnaA02T0161800ZS	0.673246	0.999995	0.6944	0.306317	-0.567784	0.585371	-0.593037	0.000135582
BnaA02T0165500ZS.2	0.0969369	0.999995	-0.976085	0.621812	-1.38813	0.549931	-5.79233	2.56584e-10
BnaA02T0169000ZS	-0.924993	0.999995	-1.10024	0.141185	-1.1758	0.31718	-1.21401	0.026486
BnaA02T0169300ZS	-0.354162	0.999995	0.502771	0.594946	-0.19274	0.922964	0.73787	0.0147353
BnaA02T0169400ZS	0.39397	0.999995	0.385084	0.882793	-0.809105	0.141736	-0.850718	0.0269402
BnaA02T0171600ZS	-0.263101	0.999995	-0.126719	0.99995	0.732769	0.607683	0.9924	0.00795687
BnaA02T0179400ZS	0.00171792	0.999995	0.332726	0.99995	1.04825	0.177758	1.41771	0.00757638
BnaA02T0180200ZS.2	0.358513	0.999995	0.447846	0.99995	1.62415	0.268899	1.82404	8.09119e-06
BnaA02T0180200ZS.3	0.358513	0.999995	0.447846	0.99995	1.62415	0.268899	1.82404	8.09119e-06
BnaA02T0181600ZS	0.39499	0.999995	0.0494936	0.99995	-2.36591	0.0838807	-2.67719	0.0225295
BnaA02T0182500ZS	-0.0172569	0.999995	0.15657	0.99995	0.67968	0.410978	0.887878	0.00151652
BnaA02T0183500ZS	-0.063986	0.999995	0.203112	0.814193	0.175438	0.762979	0.448268	0.00403536
BnaA02T0184300ZS	-0.900593	0.999995	1.02368	0.469379	-0.300702	0.922964	2.08203	0.005236
BnaA02T0184700ZS	-0.450013	0.999995	-0.123048	0.99995	1.31682	0.136862	1.87231	8.75488e-08
BnaA02T0185000ZS	-0.220823	0.999995	1.35813	0.206807	0.734681	0.834625	3.31673	0.000725698
BnaA02T0186000ZS	0.282232	0.999995	-0.0369548	0.99995	-0.93648	0.196924	-1.29204	0.0171783
BnaA02T0186000ZS.1	0.282232	0.999995	-0.0369548	0.99995	-0.93648	0.196924	-1.29204	0.0171783
BnaA02T0186100ZS	0.249296	0.999995	-0.172384	0.99995	-1.22223	0.070624	-1.73835	1.8675e-07
BnaA02T0186400ZS	0.211713	0.999995	-0.217387	0.99995	-1.05732	0.101565	-1.53741	0.00572663
BnaA02T0189100ZS.1	0.957093	0.999995					-2.86903	0.0352589
BnaA02T0189400ZS.2	0.958334	0.999995	0.0969468	0.99995	0.00125612	0.999975	-1.80006	0.014773
BnaA02T0190700ZS	-0.0473176	0.999995	-0.0724437	0.99995	-0.4553	0.116195	-0.479123	0.0244375
BnaA02T0193000ZS	-0.224308	0.999995	-0.0649982	0.99995	1.08781	0.0512747	1.29739	0.00345834
BnaA02T0194500ZS	0.416657	0.999995	-0.411983	0.99995	-0.475201	0.761076	-1.41031	0.00908598
BnaA02T0194800ZS	0.87751	0.999995	0.538375	0.99995	-2.36269	0.106809	-2.8395	0.0120754
BnaA02T0197700ZS	-0.0401513	0.999995	0.541815	0.695576	0.399048	0.818421	1.0276	0.0230047
BnaA02T0203400ZS	0.207528	0.999995	0.0894701	0.99995	-0.424656	0.117371	-0.543812	0.012734
BnaA02T0207500ZS	-0.232755	0.999995	-0.621745	0.952381	-1.13285	0.642406	-3.10383	0.0156154
BnaA02T0207900ZS	-0.527992	0.999995	0.0870134	0.99995	0.861326	0.555049	1.77627	0.00010653
BnaA02T0214000ZS	0.542803	0.999995	0.67416	0.200201	-0.817321	0.180847	-0.730645	0.00620028
BnaA02T0218100ZS	-0.225141	0.999995	-0.35303	0.99995	1.37889	0.191939	1.42128	0.0383785
BnaA02T0221000ZS	-0.39324	0.999995	0.361929	0.99995	2.13224	0.0721276	4.065	7.97537e-09
BnaA02T0221200ZS	-0.256516	0.999995	0.385328	0.868187	0.0791011	0.9587	0.758628	0.0397968
BnaA02T0221600ZS	-0.267808	0.999995	0.934532	0.446161	0.177134	0.928948	1.52769	0.0295711
BnaA02T0225300ZS	-0.148796	0.999995	0.0688108	0.99995	0.909956	0.0741059	1.155	0.00768933
BnaA02T0225600ZS	0.298355	0.999995	-0.121279	0.99995	-1.02833	0.0793129	-1.46252	0.0438164
BnaA02T0228200ZS.1	-0.295534	0.999995	0.346431	0.99995	0.03965	0.99841	2.55273	0.0101655
BnaA02T0229800ZS	0.372146	0.999995	-0.288215	0.99995	-1.14306	0.429835	-2.11057	0.000476055
BnaA02T0230400ZS	0.0247588	0.999995	0.295962	0.90057	0.54926	0.319728	0.833192	0.00141319
BnaA02T0236200ZS	0.0101427	0.999995	0.220041	0.99995	0.960111	0.11607	1.18609	0.0130212
BnaA02T0236700ZS	-0.258763	0.999995	-0.428398	0.820327	-0.715787	0.31033	-0.886909	0.00795687
BnaA02T0244000ZS	0.23157	0.999995	0.0665143	0.99995	-0.452289	0.296356	-0.620457	0.0345707
BnaA02T0244100ZS	-0.0211614	0.999995	-0.0120474	0.99995	-0.667121	0.19113	-0.663577	0.01079
BnaA02T0244200ZS	0.418623	0.999995	0.31993	0.99995	-1.11148	0.0824137	-1.20309	0.0292581
BnaA02T0244800ZS	0.149396	0.999995	0.135004	0.99995	-0.782099	0.0501457	-0.800233	0.0114254
BnaA02T0248200ZS	0.352031	0.999995	0.155076	0.99995	-0.71955	0.236068	-0.932299	0.0012316
BnaA02T0248800ZS	0.501149	0.999995	-0.023827	0.99995	-1.15579	0.368533	-1.80357	0.0479546
BnaA02T0249600ZS	0.217808	0.999995	0.00223765	0.99995	-0.599314	0.274209	-0.825527	0.0129098
BnaA02T0253500ZS	0.234129	0.999995	0.320871	0.629268	-0.566423	0.177467	-0.489294	0.0133384
BnaA02T0253800ZS	0.509474	0.999995	0.452454	0.99995	-1.24835	0.335171	-1.47443	0.00261301
BnaA02T0257400ZS.1	0.289866	0.999995	0.0134763	0.99995	-0.277861	0.747603	-0.569809	0.0211294
BnaA02T0259900ZS	0.451056	0.999995	0.170235	0.99995	-1.45158	0.272271	-2.08267	0.000908547
BnaA02T0261200ZS.1			-0.364186	0.99995	2.54704	0.0759466	3.1845	0.0114221
BnaA02T0268500ZS	0.00975785	0.999995	0.0700773	0.99995	0.581869	0.174542	0.652856	0.000180333
BnaA02T0274100ZS	-0.141984	0.999995	0.179576	0.99995	0.48497	0.511632	0.828203	0.0400439
BnaA02T0279100ZS	-0.981688	0.999995	0.0496002	0.99995	-0.210488	0.934435	1.16501	0.0421597
BnaA02T0283100ZS	-0.135392	0.999995	0.281599	0.99995	0.394677	0.730071	0.845825	0.0137215
BnaA02T0284700ZS	-0.492519	0.999995	-0.411509	0.920533	0.449854	0.627611	0.543704	0.0262657
BnaA02T0288300ZS	0.134871	0.999995	0.321635	0.99995	1.56225	0.0852171	1.85275	0.000987217
BnaA02T0291900ZS	0.115325	0.999995	0.347189	0.99995	0.690263	0.357425	0.932277	0.0303182
BnaA02T0292400ZS	-0.838921	0.999995	0.335027	0.99995	-0.146071	0.942167	1.18821	0.000739213
BnaA02T0292700ZS	0.0427529	0.999995	-0.155348	0.99995	0.94191	0.162522	0.763054	0.0290855
BnaA02T0296800ZS	-0.339185	0.999995	-0.0396985	0.99995	0.353726	0.617304	0.679749	0.000387933
BnaA02T0304300ZS	-0.469262	0.999995	0.598946	0.99995	0.846205	0.740149	2.41883	0.0155314
BnaA02T0305000ZS	-0.517577	0.999995	-0.130739	0.99995	0.518486	0.236339	0.934487	0.00718529
BnaA02T0305700ZS	-0.0331428	0.999995	-0.117729	0.99995	-0.346525	0.40196	-0.430093	0.0191271
BnaA02T0306700ZS	-0.399545	0.999995	-0.811425	0.218572	-0.103431	0.960413	-0.525163	0.0468265
BnaA02T0311200ZS	-0.279295	0.999995	-0.384925	0.75518	-0.654091	0.198619	-0.760827	0.00208484
BnaA02T0313400ZS.2			0.0769717	0.99995	1.31981	0.540176	3.28349	0.0102527
BnaA02T0314700ZS	0.114086	0.999995	0.127037	0.99995	-0.574457	0.188335	-0.56438	0.0486062
BnaA02T0315700ZS	0.168839	0.999995	0.435224	0.263678	0.503688	0.575839	0.760888	0.0463456
BnaA02T0316800ZS	-0.143091	0.999995	-0.310072	0.709346	-0.382756	0.537692	-0.547813	0.0494427
BnaA02T0317100ZS	0.100617	0.999995	-0.217539	0.99995	-0.362102	0.504158	-0.688658	0.0298266
BnaA02T0317200ZS	0.227988	0.999995	-0.00225921	0.99995	-0.412445	0.293983	-0.650139	0.0085273
BnaA02T0319900ZS	0.226212	0.999995	0.714826	0.625233	0.885693	0.504483	1.44737	0.000823877
BnaA02T0322700ZS	0.087919	0.999995	-0.102524	0.99995	-1.8424	0.221711	-2.33109	0.0442281
BnaA02T0323600ZS	-0.334005	0.999995	0.21474	0.99995	0.326205	0.829947	0.931186	0.0105477
BnaA02T0324700ZS	-0.190062	0.999995	-0.133588	0.99995	0.40735	0.393265	0.475449	0.0429879
BnaA02T0326600ZS	-0.128549	0.999995	0.308587	0.99995	0.302544	0.809249	0.766532	0.0213527
BnaA02T0327000ZS	-0.196855	0.999995	0.180276	0.99995	1.12739	0.223212	1.62601	0.000829935
BnaA02T0334700ZS	0.468351	0.999995	0.0489918	0.99995	-0.158991	0.922964	-0.600847	0.0284647
BnaA02T0337800ZS	0.949259	0.234754	0.314752	0.99995	-0.439675	0.698615	-1.10843	0.00668278
BnaA02T0349100ZS	0.136847	0.999995	0.0605102	0.99995	-0.524843	0.101979	-0.604721	0.00751164
BnaA02T0358800ZS	-0.798224	0.855744	-0.349858	0.99995	0.726149	0.203463	1.24367	0.00197952
BnaA02T0361700ZS	-0.106162	0.999995	-0.108868	0.99995	-0.952321	0.114039	-0.96945	0.00816412
BnaA02T0362900ZS	-0.632519	0.999995	-0.422966	0.464715	0.595842	0.193901	0.851637	0.00469068
BnaA02T0363400ZS	-0.320246	0.999995	0.143062	0.99995	0.102222	0.931953	0.59073	0.00892947
BnaA02T0364900ZS.1			0.769573	0.887067	0.515231	0.878115	2.90355	0.0319477
BnaA02T0365300ZS	-0.0742611	0.999995	-0.186072	0.99995	1.0064	0.223795	0.953936	0.0399723
BnaA02T0366200ZS	-0.738976	0.999995	-0.659703	0.564746	-1.30777	0.117343	-1.17031	0.00222208
BnaA02T0372400ZS	0.196358	0.999995	0.373829	0.99995	-1.21543	0.24545	-1.05129	0.0288871
BnaA02T0372800ZS	-0.277305	0.999995	0.115915	0.99995	0.494619	0.512724	0.923536	0.0106125
BnaA02T0373500ZS	-0.0426476	0.999995	0.331892	0.513571	0.459806	0.118834	0.843019	2.95144e-06
BnaA02T0377400ZS	-0.169857	0.999995	-0.124818	0.99995	0.939923	0.112341	1.02129	0.00926076
BnaA02T0377900ZS	-0.125335	0.999995	-0.42673	0.99995	-1.20958	0.477493	-1.79174	0.0236568
BnaA02T0383500ZS	-0.48985	0.999995	1.18496	0.0771091	-0.647187	0.682377	1.22068	0.0202744
BnaA02T0384700ZS	-0.246003	0.999995	0.78845	0.548051	0.0229943	0.99841	1.19749	8.49966e-05
BnaA02T0402900ZS	0.00366706	0.999995	0.290112	0.99995	0.980354	0.720299	4.54279	1.67249e-07
BnaA02T0414400ZS	0.723944	0.468391	0.272267	0.99995	-0.388761	0.599151	-0.8716	0.00117158
BnaA02T0414700ZS	0.317815	0.999995	0.507763	0.99995	-1.56389	0.279869	-1.83141	0.000548429
BnaA02T0418500ZS	1.70647	0.086808	1.15717	0.386627	-0.543851	0.872238	-1.37606	0.0181341
BnaA02T0419900ZS	0.414796	0.999995	0.287405	0.99995	-1.114	0.618935	-1.62738	0.0052917
BnaA03T0001000ZS	-0.178219	0.999995	-0.350901	0.99995	-1.33363	0.12184	-1.5416	0.0323725
BnaA03T0003500ZS	-0.193899	0.999995	-0.211434	0.99995	-0.505049	0.0540375	-0.52007	0.0217084
BnaA03T0004900ZS	-0.0681813	0.999995	0.0414829	0.99995	-0.866611	0.0543855	-0.755503	0.0288907
BnaA03T0005800ZS	0.218863	0.999995	-0.419849	0.99995	-0.678413	0.620495	-1.42999	0.000485781
BnaA03T0009200ZS	0.469355	0.999995	-0.470977	0.617175	-0.380192	0.613975	-1.36463	6.39877e-05
BnaA03T0009400ZS	0.16604	0.999995	0.48511	0.99652	0.714994	0.353477	1.08047	0.0251731
BnaA03T0009800ZS	-0.119504	0.999995	-0.137247	0.99995	-0.683139	0.364958	-0.719027	0.0436679
BnaA03T0010100ZS	0.456171	0.999995	0.128909	0.99995	-0.590778	0.773944	-1.07604	1.79126e-05
BnaA03T0013100ZS	0.436776	0.999995	-0.193627	0.99995	-1.27954	0.438344	-2.33784	0.00252673
BnaA03T0015400ZS	-0.324456	0.999995	0.155879	0.99995	0.794947	0.401929	1.37948	6.37172e-05
BnaA03T0019700ZS	0.222593	0.999995	-0.586701	0.627137	-0.342041	0.912166	-1.26701	1.61914e-07
BnaA03T0027700ZS	0.110827	0.999995	0.631508	0.245397	0.611125	0.340397	1.15785	1.28263e-05
BnaA03T0038400ZS	-0.0569574	0.999995	0.144428	0.99995	-0.746091	0.0536551	-0.543618	0.0235747
BnaA03T0039700ZS	0.276455	0.999995	0.686351	0.575465	2.06191	0.110382	2.55113	2.05539e-05
BnaA03T0040400ZS.1	-0.350266	0.999995	-0.791586	0.545127	2.38002	0.0821473	5.63435	7.53488e-10
BnaA03T0040700ZS	-0.186911	0.999995	0.166545	0.99995	1.92676	0.180297	2.8184	0.0230783
BnaA03T0044600ZS	0.118207	0.999995	0.339017	0.8225	0.512717	0.559429	0.743926	0.0150715
BnaA03T0045900ZS	-0.323334	0.999995	0.171386	0.99995	0.672964	0.147421	1.20316	0.000387933
BnaA03T0046200ZS	-0.448658	0.999995	-0.0920368	0.99995	0.489916	0.735748	0.910026	0.000244096
BnaA03T0046700ZS	0.4975	0.999995	-0.308099	0.975264	-0.338075	0.53973	-1.17019	0.00019202
BnaA03T0046900ZS	0.0538677	0.999995	1.43511	0.292068	0.693034	0.871881	2.82504	0.0139248
BnaA03T0050400ZS	0.566973	0.999995	-0.706846	0.660958	-0.305034	0.878131	-1.71357	0.00698224
BnaA03T0054600ZS	-1.45906	0.38655	0.0563927	0.99995	-0.96466	0.497565	1.06892	0.0112412
BnaA03T0059300ZS	-0.431803	0.999995	0.0450103	0.99995	0.423462	0.565712	0.94211	0.000713308
BnaA03T0060300ZS	-0.0392715	0.999995	0.130699	0.99995	1.13378	0.0555177	1.35051	9.23053e-06
BnaA03T0062700ZS	0.281794	0.999995	0.0736695	0.99995	-0.997312	0.423505	-1.30788	0.00811425
BnaA03T0062700ZS.1	0.281794	0.999995	0.0736695	0.99995	-0.997312	0.423505	-1.30788	0.00811425
BnaA03T0063100ZS	-0.331442	0.999995	0.172505	0.99995	0.658049	0.209212	1.20016	0.000203351
BnaA03T0063900ZS	-0.263416	0.999995	0.518379	0.577486	0.143868	0.934289	0.988777	0.000179874
BnaA03T0064300ZS	0.0639868	0.999995	0.246591	0.99995	0.549306	0.48423	0.751724	0.0441834
BnaA03T0070200ZS	0.100734	0.999995	0.33083	0.623566	0.302699	0.661028	0.539084	0.0255769
BnaA03T0075400ZS	0.0164498	0.999995	-1.28365	0.440832	-1.24059	0.540538	-3.00003	0.0110893
BnaA03T0076000ZS	0.29004	0.999995	-0.786014	0.552426	-0.762053	0.333177	-1.9712	1.50586e-09
BnaA03T0078100ZS	-0.478017	0.999995	-0.754603	0.594106	-0.563687	0.770652	-0.88685	0.000827791
BnaA03T0079400ZS	-0.111191	0.999995	0.276688	0.99995	0.902111	0.522975	1.42447	0.0024531
BnaA03T0081700ZS	-0.171295	0.999995	0.0308948	0.99995	0.371054	0.2796	0.580987	0.0158863
BnaA03T0083300ZS	0.344623	0.999995	0.177114	0.99995	1.92801	0.152131	1.98833	1.02564e-15
BnaA03T0083300ZS.1	0.207343	0.999995	0.0479225	0.99995	-0.511676	0.757427	-0.707798	0.00589294
BnaA03T0084000ZS	0.0791867	0.999995	-0.068406	0.99995	-0.662949	0.212782	-0.819463	0.044444
BnaA03T0086100ZS	-0.132643	0.999995	-0.240139	0.99995	1.46543	0.269987	1.60563	0.0393906
BnaA03T0086200ZS	-0.188231	0.999995	-0.0185335	0.99995	0.372065	0.249981	0.550537	0.01345
BnaA03T0090000ZS	0.144926	0.999995	-0.017865	0.99995	-0.808154	0.0764287	-0.984152	0.00755523
BnaA03T0090000ZS.1	0.144926	0.999995	-0.017865	0.99995	-0.808154	0.0764287	-0.984152	0.00755523
BnaA03T0091900ZS	0.0887555	0.999995	0.0901094	0.99995	0.585589	0.104304	0.593203	0.000400109
BnaA03T0092000ZS	-0.325006	0.999995	-0.186733	0.99995	0.465475	0.122054	0.612582	0.00325605
BnaA03T0092800ZS	-0.0948134	0.999995	0.46036	0.751199	0.272772	0.797068	0.85251	0.0332264
BnaA03T0093900ZS	-0.244033	0.999995	-0.506387	0.998884	2.14533	0.0659801	2.54213	0.00177942
BnaA03T0095000ZS	-0.850167	0.999995	1.07918	0.503541	-0.65566	0.834398	2.00122	0.0244986
BnaA03T0096900ZS	0.286204	0.999995	0.299591	0.99995	1.1503	0.110549	1.15119	0.0294155
BnaA03T0097100ZS	-0.0767655	0.999995	0.0234206	0.99995	0.507156	0.303545	0.621049	0.00481978
BnaA03T0098500ZS	-0.26545	0.999995	0.0112671	0.99995	0.157481	0.860253	0.444819	0.0245632
BnaA03T0099500ZS	-0.316358	0.999995	-0.169984	0.99995	0.660984	0.424478	0.874649	0.001244
BnaA03T0101100ZS	0.391264	0.999995	0.460185	0.940632	0.800545	0.594557	0.850693	0.0442712
BnaA03T0101200ZS	0.391264	0.999995	0.460185	0.940632	0.800545	0.594557	0.850693	0.0442712
BnaA03T0117200ZS	-0.305562	0.999995	-0.0832408	0.99995	1.70981	0.0771188	2.12896	0.0316228
BnaA03T0123100ZS	0.763014	0.999995	0.661217	0.784669	-0.687613	0.70829	-0.945315	0.000238786
BnaA03T0129800ZS	-0.120764	0.999995	-0.134749	0.99995	0.623714	0.16633	0.627087	0.000544547
BnaA03T0129900ZS	0.191206	0.999995	-0.217141	0.99995	-0.191298	0.922964	-0.633316	0.000285822
BnaA03T0139300ZS	-0.383421	0.999995	0.332985	0.618224	-0.0544594	0.950105	0.680357	0.00482058
BnaA03T0141000ZS	-0.463981	0.999995	-0.239057	0.99995	0.94893	0.0793156	1.23273	0.018533
BnaA03T0141600ZS	-0.164726	0.999995	0.26314	0.891085	0.110375	0.951605	0.575249	0.00615354
BnaA03T0143300ZS.1	0.502057	0.999995	0.456895	0.99994	1.36284	0.429408	1.16772	0.0461192
BnaA03T0144400ZS	-0.496816	0.999995	-0.29693	0.99995	0.888744	0.0744033	1.14591	0.0196872
BnaA03T0147900ZS	-0.19181	0.999995	0.389335	0.426672	-0.219469	0.909498	0.384765	0.0444404
BnaA03T0148300ZS	0.133063	0.999995	0.347504	0.898404	0.618501	0.170351	0.849071	0.000358357
BnaA03T0155600ZS	-0.159571	0.999995	0.272331	0.99995	0.375026	0.671422	0.83397	0.0132532
BnaA03T0157700ZS	0.648158	0.999995	0.630913	0.645224	1.456	0.257093	1.25334	0.0257428
BnaA03T0160900ZS	-0.868805	0.999995	-0.65473	0.692452	1.20163	0.274899	1.86233	0.0185697
BnaA03T0161100ZS	0.267149	0.999995	-0.0228068	0.99995	-0.309674	0.287728	-0.599502	0.0319685
BnaA03T0168800ZS	-0.196691	0.999995	-0.0590165	0.99995	-0.823626	0.100444	-0.696834	0.00236071
BnaA03T0170100ZS	-0.171991	0.999995	-0.269494	0.935148	0.566912	0.0787995	0.472885	0.00887714
BnaA03T0171300ZS	0.657865	0.590402	0.208147	0.99995	-0.244758	0.71279	-0.719421	0.021625
BnaA03T0172300ZS	0.588969	0.999995	0.108039	0.99995	-0.971713	0.655055	-1.96507	4.83786e-06
BnaA03T0173000ZS	0.334025	0.999995	-0.707327	0.99842	-0.774293	0.8345	-2.93461	0.00772302
BnaA03T0174400ZS	-0.0655528	0.999995	0.172327	0.99995	2.21997	0.05503	2.6607	0.0121506
BnaA03T0174800ZS	0.133723	0.999995	-1.05909	0.14302	-0.0496838	0.980212	-1.34161	0.00430108
BnaA03T0176800ZS	-0.694295	0.999995	-0.14816	0.99995	0.911919	0.367878	1.63006	2.63164e-05
BnaA03T0177300ZS	-0.21688	0.999995	-0.0523142	0.99995	0.641634	0.0934211	0.814391	0.0232673
BnaA03T0178500ZS	-0.468128	0.999995	0.130719	0.99995	0.156141	0.89249	0.779749	0.000314138
BnaA03T0179700ZS	0.824197	0.999995	-0.0367475	0.99995	-0.754106	0.804651	-1.88613	0.0297039
BnaA03T0180900ZS	-0.0509006	0.999995	-0.764392	0.971429	-1.22222	0.510448	-2.47898	0.000869693
BnaA03T0182700ZS	0.305482	0.999995	-0.68142	0.851481	-0.563869	0.677353	-1.70269	5.7762e-05
BnaA03T0186400ZS	0.190847	0.999995	-0.123504	0.99995	-0.569005	0.641141	-0.935172	0.0216503
BnaA03T0186700ZS	-0.370459	0.999995	0.0202745	0.99995	0.35447	0.491495	0.764239	0.00573631
BnaA03T0188000ZS	0.259494	0.999995	0.112503	0.99995	-1.56634	0.0688584	-1.86353	1.93585e-05
BnaA03T0189300ZS	0.691533	0.999995	0.00044199	0.99995	-1.93601	0.252016	-2.97593	0.0137782
BnaA03T0189700ZS	0.0893189	0.999995	0.252805	0.99995	0.595982	0.125277	0.76696	0.00212987
BnaA03T0191500ZS	0.132294	0.999995	-0.0503933	0.99995	-0.36222	0.328904	-0.547537	0.00199052
BnaA03T0192500ZS	-0.506176	0.999995	-0.101242	0.99995	0.580969	0.764408	1.16432	0.030757
BnaA03T0193400ZS	-0.0843967	0.999995	0.653867	0.0885177	0.442941	0.348119	1.19403	0.00154167
BnaA03T0194400ZS	0.0284151	0.999995	0.471167	0.592584	0.749644	0.10995	1.2088	0.000268465
BnaA03T0194700ZS	-0.718692	0.999995	-0.188753	0.99995	0.867829	0.0741597	1.48881	0.00120271
BnaA03T0195300ZS	-0.273415	0.999995	-0.0837545	0.99995	0.521056	0.120078	0.721895	0.0169708
BnaA03T0195900ZS	-0.00235115	0.999995	-0.133859	0.99995	-0.553445	0.34902	-0.697557	0.000771844
BnaA03T0196600ZS	-0.214504	0.999995	0.0215173	0.99995	0.936992	0.190425	1.22303	0.0357446
BnaA03T0200900ZS	-0.378293	0.999995	0.307816	0.99995	0.254497	0.922964	1.11248	0.0131128
BnaA03T0201500ZS.1	-0.295919	0.999995	-0.170559	0.99995	0.644002	0.673503	0.885516	0.033309
BnaA03T0204200ZS	0.0751565	0.999995	-0.0483906	0.99995	-0.482299	0.200224	-0.607927	0.0206759
BnaA03T0204600ZS	0.540775	0.999995	-0.094659	0.99995	-0.911018	0.108847	-1.5974	2.20474e-06
BnaA03T0207800ZS	0.429721	0.999995	0.0654193	0.99995	-0.10705	0.931399	-0.498537	0.017629
BnaA03T0208500ZS	-0.665469	0.667553	-0.262175	0.99995	0.448033	0.347637	0.874748	0.0169774
BnaA03T0210200ZS	-0.839467	0.999995	-0.347239	0.99995	1.86392	0.101793	4.92207	7.64883e-07
BnaA03T0212500ZS	-0.2458	0.999995	-0.199059	0.99995	-1.14	0.0509218	-1.12231	0.0131332
BnaA03T0213400ZS	-0.0932994	0.999995	0.195833	0.852154	0.389449	0.161544	0.686731	3.68786e-06
BnaA03T0219100ZS	0.0941212	0.999995	0.393509	0.614115	0.733006	0.0916994	1.04669	1.11255e-05
BnaA03T0222700ZS	0.459868	0.999995	0.412251	0.935099	0.789812	0.18376	0.770255	0.000188724
BnaA03T0223000ZS	0.286201	0.999995	-0.193113	0.99995	-0.777638	0.163542	-1.29708	1.28244e-05
BnaA03T0223200ZS	-0.516102	0.999995	1.37054	0.234534	-0.0869481	0.980871	2.26394	0.00725685
BnaA03T0228600ZS	-0.107079	0.999995	0.142933	0.99995	0.238227	0.755763	0.49984	0.000571193
BnaA03T0231900ZS	-0.964646	0.236537	0.153324	0.99995	-0.119681	0.950105	1.08341	0.00153793
BnaA03T0234800ZS	-0.308913	0.999995	0.231508	0.99995	0.235803	0.922964	0.832022	0.0239319
BnaA03T0239100ZS	-0.964283	0.390368	-0.612949	0.347601	0.807315	0.0928415	1.23036	0.000923778
BnaA03T0239600ZS	0.263951	0.999995	-0.236213	0.99995	-0.263724	0.739813	-0.779506	0.00495448
BnaA03T0255600ZS	-0.0726349	0.999995	-0.00281824	0.99995	0.460207	0.0962008	0.536144	0.012534
BnaA03T0259200ZS	-1.77819	0.121054	-0.0240743	0.99995	0.373673	0.922964	2.94303	8.09119e-06
BnaA03T0261200ZS.1	0.543916	0.999995	-0.333539	0.99995	0.259558	0.943132	-2.76408	0.0460588
BnaA03T0261800ZS	-0.14104	0.999995	-0.329197	0.99995	-0.741182	0.22848	-0.965831	0.0294551
BnaA03T0261900ZS	0.0370275	0.999995	0.160751	0.99995	0.67584	0.068643	0.81476	9.17298e-07
BnaA03T0261900ZS.1	0.0370275	0.999995	0.160751	0.99995	0.67584	0.068643	0.81476	9.17298e-07
BnaA03T0261900ZS.2	0.0370275	0.999995	0.160751	0.99995	0.67584	0.068643	0.81476	9.17298e-07
BnaA03T0262100ZS	0.159516	0.999995	0.242339	0.99995	-0.835623	0.0673301	-0.771693	0.0180032
BnaA03T0262300ZS	0.615234	0.999995	-0.44722	0.99995	-0.00373425	0.999898	-1.40351	0.042949
BnaA03T0263700ZS.1	0.0156293	0.999995	-0.492657	0.99995	-1.49721	0.260777	-2.44541	0.000875437
BnaA03T0266800ZS	-0.743837	0.812571	-0.135636	0.99995	0.464213	0.507454	1.13382	0.000699939
BnaA03T0271300ZS	-0.482069	0.999995	0.0298144	0.99995	0.992512	0.236768	1.65618	3.92696e-07
BnaA03T0283900ZS	-1.10633	0.96041	-0.430583	0.99995	0.81941	0.530857	1.77702	0.0292024
BnaA03T0285300ZS	-0.0848441	0.999995	0.00372019	0.99995	1.66158	0.37364	2.50401	0.042949
BnaA03T0286600ZS	0.464058	0.999995	-0.936366	0.28952	-0.0370041	0.997195	-1.64431	0.0331083
BnaA03T0287700ZS	-0.192244	0.999995	-0.0467401	0.99995	0.261329	0.853203	0.433155	0.0451581
BnaA03T0288400ZS	-0.237587	0.999995	0.253619	0.838149	0.0937318	0.922964	0.594985	0.000600798
BnaA03T0288600ZS	0.30482	0.999995	-0.563221	0.99995	-0.687297	0.874836	-2.6934	0.0048847
BnaA03T0291800ZS	-0.1999	0.999995	-0.744623	0.935922	1.54083	0.364534	1.40969	0.0276094
BnaA03T0295200ZS	0.18707	0.999995	0.00421952	0.99995	-0.374458	0.38227	-0.564941	0.00477121
BnaA03T0296200ZS	-1.11776	0.390626	0.382246	0.99995	0.660803	0.382211	2.30846	7.72041e-06
BnaA03T0301200ZS	-0.221339	0.999995	-0.138441	0.99995	0.475654	0.181208	0.565812	0.0312623
BnaA03T0301300ZS	-0.515802	0.999995	0.190285	0.99995	1.046	0.102061	1.8553	0.000297776
BnaA03T0307100ZS.1	-0.448815	0.999995	-0.237169	0.99995	1.75123	0.159064	3.08464	1.37785e-05
BnaA03T0309100ZS	-0.191548	0.999995	-0.315124	0.99995	-1.97444	0.201882	-2.89382	0.0220856
BnaA03T0311500ZS	0.257419	0.999995	-0.23479	0.99995	-0.581046	0.0679869	-1.08164	0.00212036
BnaA03T0317200ZS	0.164067	0.999995	-0.229965	0.99995	-0.368326	0.922964	-3.20635	0.0106218
BnaA03T0319400ZS	-0.0356215	0.999995	-0.075227	0.99995	-0.609393	0.13752	-0.646576	0.0303233
BnaA03T0321900ZS	0.727921	0.999995	0.541353	0.99995	-1.41995	0.13037	-1.62375	0.0483581
BnaA03T0325300ZS	-0.0842271	0.999995	0.026441	0.99995	0.565289	0.268899	0.690861	0.0100179
BnaA03T0329500ZS	0.244184	0.999995	-0.549713	0.413976	0.0342776	0.990038	-0.797941	0.021273
BnaA03T0335500ZS	-0.370733	0.999995	-0.801418	0.637948	1.55005	0.443187	4.93304	4.86871e-07
BnaA03T0344100ZS.3	-1.05176	0.999995	0.510659	0.921677	0.17319	0.922964	2.30953	0.023461
BnaA03T0346000ZS	0.396771	0.999995	0.312922	0.99995	1.0881	0.355529	1.05132	0.0178841
BnaA03T0348400ZS	-0.663349	0.999995	-0.40721	0.99995	-1.94658	0.125596	-1.75703	0.00948502
BnaA03T0349300ZS	-0.423949	0.999995	-0.489657	0.800785	0.65318	0.385465	0.60512	0.0404167
BnaA03T0363700ZS	0.0500999	0.999995	-0.354464	0.99995	-0.294022	0.894639	-0.747544	0.0498758
BnaA03T0368200ZS	0.0830547	0.999995	0.717007	0.653244	0.873877	0.410587	1.5285	0.033003
BnaA03T0368300ZS	-0.0846839	0.999995	-0.370055	0.928166	-0.553989	0.250898	-0.850941	0.00628962
BnaA03T0377000ZS	-0.285836	0.999995	0.349077	0.99995	1.79756	0.128513	2.93323	1.95049e-07
BnaA03T0379000ZS	0.239624	0.999995	-0.20487	0.99995	-0.56932	0.136765	-1.02865	0.000704263
BnaA03T0381100ZS	-0.527515	0.999995	-0.448304	0.93445	0.937176	0.2892	1.13783	0.0139665
BnaA03T0387700ZS	-0.520945	0.999995	-0.0293342	0.99995	0.339269	0.922964	1.06957	0.00168633
BnaA03T0389500ZS	-1.12559	0.785528	0.0224715	0.99995	-0.415832	0.878551	1.03256	0.0152794
BnaA03T0391900ZS	-0.488831	0.999995	0.523601	0.786818	0.142883	0.958174	1.37665	0.00820758
BnaA03T0405200ZS	0.0557914	0.999995	0.0118187	0.99995	-0.566982	0.093887	-0.612464	0.00884847
BnaA03T0405700ZS	-0.338674	0.999995	-0.0696293	0.99995	0.912546	0.328836	1.31349	0.0149834
BnaA03T0408400ZS	0.303529	0.969054	0.153657	0.99995	-0.35134	0.326143	-0.499404	0.0167247
BnaA03T0409300ZS	-0.324901	0.999995	-0.057272	0.99995	0.568145	0.0510211	0.85404	0.000573034
BnaA03T0414000ZS	-0.0567564	0.999995	-0.110931	0.99995	-0.845388	0.109395	-0.915464	0.00678215
BnaA03T0418000ZS	-0.487425	0.999995	-0.146845	0.99995	0.644246	0.510726	1.06925	0.0399537
BnaA03T0418800ZS	-0.170702	0.999995	-0.28095	0.925582	-0.609018	0.083561	-0.719869	0.00176964
BnaA03T0418900ZS	0.350774	0.999995	-0.0619008	0.99995	-0.376164	0.114974	-0.794303	0.0004016
BnaA03T0419200ZS	-0.326039	0.999995	0.0765228	0.99995	0.323277	0.854783	0.77138	0.0240589
BnaA03T0419200ZS.1	-0.326039	0.999995	0.0765228	0.99995	0.323277	0.854783	0.77138	0.0240589
BnaA03T0419200ZS.2	-0.326039	0.999995	0.0765228	0.99995	0.323277	0.854783	0.77138	0.0240589
BnaA03T0425900ZS	0.645539	0.408115	0.615192	0.124341	-0.536997	0.237316	-0.579539	0.0111862
BnaA03T0427400ZS	-0.275377	0.999995	0.075769	0.99995	0.621128	0.529555	1.0362	0.00542477
BnaA03T0427500ZS	0.325297	0.999995	0.0866747	0.99995	-0.544934	0.0582428	-0.789058	1.31617e-05
BnaA03T0428100ZS	0.800984	0.403054	0.402375	0.438719	-0.240341	0.832465	-0.687186	0.00470761
BnaA03T0428800ZS	0.176641	0.999995	-1.1601	0.556317	0.0827361	0.992829	-2.60426	0.0107345
BnaA03T0429200ZS	-0.0502375	0.999995	-0.372989	0.99995	-0.503317	0.707623	-0.865729	0.00690342
BnaA03T0429900ZS	-0.171796	0.999995	0.0634783	0.99995	0.338725	0.362086	0.581717	0.0084064
BnaA03T0430300ZS	0.153716	0.999995	-0.194718	0.99995	-0.336714	0.698323	-0.701734	0.00622124
BnaA03T0432400ZS	0.639438	0.643761	-0.0963487	0.99995	-0.058378	0.962705	-0.821765	0.0193412
BnaA03T0440000ZS	0.260467	0.999995	-0.26879	0.99995	-0.42897	0.0688802	-0.963528	0.000654822
BnaA03T0447500ZS	0.214375	0.999995	-0.0335723	0.99995	-0.47032	0.400149	-0.728585	0.0397008
BnaA03T0453300ZS			0.567022	0.99995	0.995595	0.696588	4.32218	4.38475e-05
BnaA03T0453300ZS.1	0.342032	0.999995	-1.16249	0.477976	-0.324587	0.922964	-3.21328	0.0103508
BnaA03T0453700ZS	0.00154004	0.999995	-0.469942	0.930559	-0.538515	0.67287	-1.0421	0.0470221
BnaA03T0457100ZS	-0.27516	0.999995	1.02312	0.215781	0.367559	0.50771	1.74966	0.000841958
BnaA03T0457500ZS	-0.342938	0.999995	0.159058	0.99995	0.912426	0.317527	1.54236	1.17903e-05
BnaA03T0459700ZS	-0.15261	0.999995	-0.132431	0.99995	0.359317	0.304572	0.385628	0.0412837
BnaA03T0461000ZS	0.282647	0.999995	-0.0844675	0.99995	-0.251147	0.702421	-0.626578	0.000770771
BnaA03T0463300ZS	-0.940224	0.71781	0.0683792	0.99995	0.719828	0.438213	1.76858	0.0198233
BnaA03T0468400ZS	-0.177439	0.999995	-0.0834191	0.99995	0.486003	0.59807	0.61503	0.00255411
BnaA03T0468800ZS	-0.146068	0.999995	-0.00641653	0.99995	0.742468	0.0733142	0.899026	0.000831141
BnaA03T0469600ZS	-0.421649	0.999995	0.229165	0.99995	0.68428	0.384482	1.42308	0.00883581
BnaA03T0470000ZS	0.0963663	0.999995	-0.294318	0.99995	-0.423955	0.922964	-0.967895	0.0372378
BnaA03T0471200ZS			0.71949	0.99995	1.08806	0.661028	2.83356	0.035454
BnaA03T0479800ZS	-0.678086	0.999995	-0.54531	0.320769	0.492261	0.742706	0.766248	0.00835009
BnaA03T0481700ZS	0.260646	0.999995	0.534948	0.565269	0.698679	0.48482	0.95762	0.0430943
BnaA03T0482600ZS	-0.572089	0.999995	0.0489669	0.99995	0.106684	0.924095	0.763199	0.0285245
BnaA03T0484700ZS.1	-0.277603	0.999995	0.169196	0.99995	0.0592971	0.948322	0.520426	0.0238063
BnaA03T0487300ZS	0.204388	0.999995	-0.398975	0.99995	-0.788894	0.159129	-1.44058	0.00291079
BnaA03T0488600ZS	-0.347094	0.999995	0.110533	0.99995	0.375661	0.533488	0.861192	2.43519e-05
BnaA03T0488800ZS	-0.50799	0.999995	-1.43668	0.274177	-0.785241	0.757445	-2.10343	0.0474497
BnaA03T0489500ZS	1.05107	0.999995	-0.246283	0.99995	-0.817755	0.75314	-2.84431	0.00122937
BnaA03T0489700ZS	-0.48982	0.999995	-0.909886	0.79999	-1.40898	0.411496	-1.98594	0.0301903
BnaA03T0492900ZS	0.0964373	0.999995	-0.753943	0.956007	-1.10086	0.593609	-2.52005	2.01377e-05
BnaA03T0497900ZS	0.397872	0.999995	-0.0344023	0.99995	-0.874744	0.146193	-1.38177	0.0116327
BnaA03T0503400ZS	-0.229069	0.999995	0.51954	0.505475	0.529509	0.591334	1.33764	2.04708e-05
BnaA03T0507900ZS	-0.0387357	0.999995	1.07736	0.541364	0.523991	0.864527	1.9549	0.0163406
BnaA03T0512200ZS	0.213678	0.999995	-0.258826	0.99995	-2.00489	0.153476	-2.69769	0.0426662
BnaA03T0517000ZS	-0.819097	0.999995	-0.428126	0.984466	0.741526	0.3812	1.2373	0.00872099
BnaA03T0517200ZS	-0.96419	0.868866	-0.0129811	0.99995	0.682699	0.61448	1.85019	1.26932e-06
BnaA03T0517300ZS	-0.01397	0.999995	0.432574	0.181847	0.295949	0.527366	0.752177	8.64955e-05
BnaA03T0517500ZS.1	0.158581	0.999995	-0.48789	0.99995	-0.814386	0.771439	-1.82846	0.0252075
BnaA03T0519500ZS	-0.820183	0.999995	0.138783	0.99995	-0.315754	0.913831	0.80476	0.00611853
BnaA03T0528500ZS	-0.786107	0.999995	0.471996	0.99995	-0.522923	0.859545	1.06885	0.0296607
BnaA03T0539200ZS	0.909904	0.999995	0.746645	0.409869	-1.30524	0.23952	-1.89158	5.98402e-13
BnaA03T0552400ZS.2	-0.0388665	0.999995	-0.134291	0.99995	-0.858184	0.789622	-1.40517	0.00234906
BnaA03T0557900ZS	1.58088	0.216714	0.354427	0.99995	-0.214317	0.957698	-1.67104	0.0482221
BnaA03T0558000ZS	-0.00874765	0.999995	-0.108162	0.99995	-0.336021	0.610295	-0.43599	0.0458945
BnaA03T0558100ZS	0.237056	0.999995	-0.380795	0.63945	-0.100483	0.934791	-0.741085	0.0112172
BnaA03T0591400ZS	-0.497951	0.999995	-0.123208	0.99995	0.636954	0.091813	1.04122	0.0335443
BnaA04T0000900ZS	0.0964851	0.999995	0.131468	0.99995	-0.762851	0.0660366	-0.735257	0.00176069
BnaA04T0003200ZS	-0.352645	0.999995	-0.0189591	0.99995	0.585497	0.310567	0.961498	0.0171847
BnaA04T0005400ZS	-0.0204416	0.999995	0.0198359	0.99995	-2.3667	0.0856363	-2.49119	0.042778
BnaA04T0006900ZS	-0.179785	0.999995	0.123945	0.99995	0.34242	0.441154	0.655557	0.00132431
BnaA04T0008400ZS	-0.0275751	0.999995	0.0503263	0.99995	-1.61582	0.0602642	-1.58317	0.0165777
BnaA04T0010300ZS	0.629911	0.999995	-0.155822	0.99995	-0.131884	0.952085	-1.04344	0.00576561
BnaA04T0016800ZS	-0.0222921	0.999995	0.203609	0.99995	0.402254	0.373985	0.637948	0.00976512
BnaA04T0017600ZS	0.18251	0.999995	0.215735	0.99995	-0.721795	0.22941	-0.703418	0.0411362
BnaA04T0019300ZS	0.224721	0.999995	0.0143974	0.99995	-0.463237	0.298283	-0.67831	0.0368846
BnaA04T0022300ZS.1			-0.480954	0.99995	2.44528	0.0965073	2.89406	0.0294418
BnaA04T0023200ZS	-0.0204397	0.999995	0.48684	0.120863	0.363612	0.273423	0.880647	7.41759e-06
BnaA04T0029700ZS.2			1.38743	0.266292			3.28648	0.0101828
BnaA04T0030200ZS	-0.786713	0.999995	0.412016	0.99995	0.0880301	0.979885	1.57781	0.0186488
BnaA04T0036700ZS	0.101071	0.999995	0.168521	0.99995	-0.521734	0.653692	-0.485577	0.00392408
BnaA04T0051600ZS	-0.237685	0.999995	0.262852	0.99995	-1.13797	0.268743	-0.657829	0.0221412
BnaA04T0055500ZS	0.467493	0.999995	0.418948	0.99995	-0.849468	0.698323	-1.16419	0.0299381
BnaA04T0055700ZS	-0.218499	0.999995	-0.00892505	0.99995	0.47369	0.0615078	0.690455	0.00207266
BnaA04T0057400ZS	0.467493	0.999995	0.418948	0.99995	-0.849468	0.698323	-1.16419	0.0299381
BnaA04T0057700ZS	0.204979	0.999995	-0.375721	0.705801	-0.21186	0.797918	-0.806503	0.00881574
BnaA04T0057700ZS.1	-0.365453	0.999995	0.93815	0.705143	-0.861605	0.784652	2.77687	0.0445337
BnaA04T0070000ZS	-0.0334269	0.999995	-0.323587	0.972312	-0.401973	0.389738	-0.69719	0.0467262
BnaA04T0072400ZS	0.0398578	0.999995	-0.33254	0.99995	-0.937383	0.128419	-1.37287	5.01651e-05
BnaA04T0074100ZS	0.119932	0.999995	0.0553442	0.99995	1.31895	0.0782503	1.31313	1.14887e-06
BnaA04T0076000ZS	0.0235782	0.999995	-0.361384	0.99995	-1.43683	0.312467	-2.15887	0.0111854
BnaA04T0076900ZS.1	-0.201553	0.999995	-0.156164	0.99995	-1.53766	0.449826	-2.87147	0.0347636
BnaA04T0080700ZS	-0.336884	0.999995	0.317021	0.99995	0.280725	0.8826	0.994779	0.0168188
BnaA04T0089500ZS	-0.202709	0.999995	0.101967	0.99995	0.273304	0.745735	0.596146	0.00940535
BnaA04T0092400ZS	-0.0418724	0.999995	0.0531625	0.99995	0.391347	0.0685675	0.49054	0.000833148
BnaA04T0093000ZS	-0.0421378	0.999995	0.237748	0.803162	0.376322	0.116629	0.661054	0.00394666
BnaA04T0097100ZS	-0.0645073	0.999995	-0.21692	0.99995	-0.62933	0.0973131	-0.787759	0.00278889
BnaA04T0098600ZS	-0.105505	0.999995			-2.42813	0.100502	-2.74943	0.045162
BnaA04T0103200ZS	0.861942	0.999995	0.592926	0.798827	-0.255386	0.922964	-0.778175	0.0397081
BnaA04T0103600ZS	-0.063247	0.999995	-0.27685	0.99995	-1.91513	0.0769541	-2.3665	0.0150886
BnaA04T0106000ZS	-0.772949	0.999995	0.198105	0.99995	-0.193262	0.938818	1.02118	0.0177023
BnaA04T0106100ZS	-0.362834	0.999995	-0.169797	0.99995	0.402752	0.595685	0.615766	0.024452
BnaA04T0110200ZS.2			0.509376	0.99995	2.54704	0.0759466	4.58962	1.13587e-05
BnaA04T0112900ZS	1.38732	0.616975	0.0608627	0.99995	-1.6894	0.379372	-3.95093	1.27853e-05
BnaA04T0114600ZS	0.149543	0.999995	0.191574	0.99995	1.03947	0.317318	1.13881	0.0187595
BnaA04T0118500ZS	-0.430494	0.999995	-0.728022	0.714094	1.54152	0.113949	1.4693	0.00939611
BnaA04T0120500ZS	0.203612	0.999995	-0.526616	0.99995	-1.60281	0.196965	-2.77269	1.0173e-07
BnaA04T0122700ZS	0.17599	0.999995	0.227951	0.99995	1.20017	0.373372	1.33551	0.00318277
BnaA04T0123700ZS	0.0535727	0.999995	-0.080612	0.99995	-0.363579	0.0617594	-0.496883	0.00245571
BnaA04T0128000ZS	-0.495371	0.999995	-0.20388	0.99995	0.473068	0.529983	0.788736	0.00809389
BnaA04T0135600ZS	1.64311	0.223407	0.97841	0.50756	0.0881382	0.986976	-1.16099	0.0148234
BnaA04T0135900ZS	0.0683654	0.999995	0.349089	0.401786	0.338802	0.433531	0.622271	0.0333207
BnaA04T0136500ZS	0.559616	0.999995	0.0589153	0.99995	-0.452185	0.691846	-1.00194	0.0302385
BnaA04T0140000ZS	0.0469738	0.999995	1.39223	0.0638842	0.179844	0.934289	1.69086	0.00806412
BnaA04T0143700ZS	-1.09113	0.52853	-0.640296	0.0753043	0.0600348	0.9824	0.706241	0.010205
BnaA04T0144800ZS.2	-0.248012	0.999995	-0.0323379	0.99995	-0.0823063	0.989346	3.60195	0.0034146
BnaA04T0150900ZS	0.0307776	0.999995	-1.12053	0.533558	-1.70196	0.0940081	-3.23157	1.92989e-05
BnaA04T0156000ZS.2	-0.248531	0.999995	-0.163705	0.99995	0.55377	0.091388	0.647791	0.0165212
BnaA04T0156100ZS	0.241599	0.999995	-0.150058	0.99995	-0.495187	0.585763	-0.919107	0.000389413
BnaA04T0161400ZS	-0.385696	0.999995	0.159286	0.99995	0.192935	0.813768	0.753602	0.00951604
BnaA04T0165300ZS	0.0652449	0.999995	-0.0371241	0.99995	0.702062	0.0790243	0.606532	0.00491745
BnaA04T0165600ZS	-0.2218	0.999995	0.529022	0.954464	0.494824	0.836119	1.40406	0.0119454
BnaA04T0166900ZS	0.938435	0.642486	0.245517	0.99995	0.0452374	0.989021	-0.763518	0.00148948
BnaA04T0168900ZS	-0.111178	0.999995	0.926195	0.532546	1.00144	0.294782	2.2162	9.08872e-05
BnaA04T0174100ZS	0.249118	0.999995	-0.276041	0.777746	0.00789181	0.99841	-0.525163	0.0193118
BnaA04T0174100ZS.1	0.249118	0.999995	-0.276041	0.777746	0.00789181	0.99841	-0.525163	0.0193118
BnaA04T0174800ZS	0.5344	0.999995	0.0899883	0.99995	-0.0638133	0.961122	-0.537954	0.032036
BnaA04T0176900ZS.1	-0.340624	0.999995	-0.169949	0.99995	2.10519	0.161966	5.9029	4.16477e-11
BnaA04T0180600ZS.2	-0.204269	0.999995	0.409753	0.99995	0.720636	0.870493	3.81276	0.000789624
BnaA04T0182200ZS	1.10088	0.236537	0.282267	0.99995	-0.60619	0.315354	-1.52217	0.000149466
BnaA04T0183600ZS	-0.87604	0.999995	-0.109885	0.99995	0.636397	0.630786	1.66074	0.0265429
BnaA04T0184200ZS	0.286876	0.999995	-0.669334	0.580259	-0.0767002	0.964436	-1.10083	0.0219613
BnaA04T0184200ZS.1	0.286876	0.999995	-0.669334	0.580259	-0.0767002	0.964436	-1.10083	0.0219613
BnaA04T0184500ZS	0.42001	0.999995	-0.157044	0.99995	-2.35074	0.0855111	-4.7103	2.73689e-11
BnaA04T0185300ZS	1.06429	0.375646	0.583444	0.738904	-0.306896	0.890941	-0.881902	0.0415073
BnaA04T0185900ZS	-0.165732	0.999995	-0.386599	0.116927	-0.41587	0.770547	-0.628575	0.00834878
BnaA04T0186000ZS	0.284557	0.999995	-0.186067	0.99995	-0.706236	0.68914	-1.33857	0.00106605
BnaA04T0186200ZS	-0.00240871	0.999995	0.0943108	0.99995	0.490833	0.170748	0.594075	0.00487936
BnaA04T0188100ZS	-0.158804	0.999995	-0.614228	0.99995	-1.55636	0.0815124	-2.02049	0.0188521
BnaA04T0189800ZS	-0.767391	0.999995	-0.293894	0.99995	1.32312	0.17749	1.94767	0.043379
BnaA04T0190600ZS	0.459223	0.999995	0.322024	0.99995	-1.55428	0.176241	-1.73142	0.00122039
BnaA04T0191100ZS	0.119062	0.999995	-0.244595	0.99995	-1.04634	0.0552188	-1.4511	0.000455109
BnaA04T0192100ZS	-0.163789	0.999995	-0.316738	0.99995	-1.15936	0.40196	-1.4439	0.0108004
BnaA04T0192800ZS	-0.788539	0.999995	-0.120278	0.99995	0.558485	0.873675	1.93822	0.000236214
BnaA04T0193700ZS.1	0.0123091	0.999995	0.790512	0.0797865	2.43881	0.0604603	3.22468	0.00209994
BnaA04T0193700ZS.2	0.0123091	0.999995	0.790512	0.0797865	2.43881	0.0604603	3.22468	0.00209994
BnaA04T0196500ZS	0.309837	0.999995	0.405278	0.785778	0.71249	0.135692	0.81476	0.005633
BnaA04T0197500ZS	-0.222372	0.999995	0.343855	0.886504	0.171817	0.922964	0.767811	0.0381109
BnaA04T0197600ZS	0.301609	0.999995	0.643391	0.61638	0.935017	0.116236	1.28217	0.00858487
BnaA04T0200200ZS	-0.228447	0.999995	0.769882	0.889054	2.01444	0.160477	3.85688	0.00061266
BnaA04T0200900ZS	-0.414258	0.999995	-0.0677121	0.99995	0.818963	0.391795	1.22437	0.0044903
BnaA04T0201000ZS	-0.226829	0.999995	0.166742	0.99995	0.253181	0.817856	0.669705	0.00189762
BnaA04T0203000ZS	0.313079	0.999995	-0.537417	0.99995	-1.18413	0.433156	-2.5165	0.0200658
BnaA04T0204700ZS	-0.131389	0.999995	0.434097	0.535181	0.425881	0.34531	1.01016	1.13061e-05
BnaA04T0205500ZS	-0.493287	0.999995	0.280398	0.99995	1.09095	0.364779	2.16016	0.0209998
BnaA04T0205900ZS	-0.166112	0.999995	0.126716	0.99995	0.691306	0.260924	1.01587	0.0027599
BnaA04T0206900ZS	-0.397288	0.999995	0.0577027	0.99995	0.20439	0.914301	0.697196	0.00039186
BnaA04T0208100ZS	-0.02926	0.999995	-0.271456	0.99995	-1.82305	0.296363	-4.42795	1.5108e-08
BnaA04T0212500ZS	-0.13678	0.999995	-0.0431387	0.99995	0.339324	0.142047	0.437427	0.0451647
BnaA04T0219400ZS	0.0521467	0.999995	-0.0286602	0.99995	-1.5959	0.17749	-1.8133	0.0283445
BnaA04T0219900ZS	1.80699	0.0654429	1.73283	0.0989884	-2.29232	0.0790411	-2.56603	9.77272e-07
BnaA04T0220700ZS	0.568645	0.999995	0.357074	0.99995	-1.08863	0.627303	-1.73042	0.0193416
BnaA04T0221600ZS	0.29676	0.999995	0.040651	0.99995	-0.891518	0.115433	-1.19696	0.000253775
BnaA04T0222700ZS	-0.0640684	0.999995	-0.0334486	0.99995	-0.77914	0.279573	-0.771191	6.073e-05
BnaA04T0223000ZS	-0.0609651	0.999995	-0.307742	0.941464	-0.370953	0.375552	-0.621579	0.0324043
BnaA04T0224300ZS	-0.037446	0.999995	-0.495697	0.91811	-0.668284	0.531396	-1.18399	0.00155349
BnaA04T0224500ZS	0.150699	0.999995	-0.55308	0.998884	-1.21511	0.596849	-2.7565	0.0448383
BnaA04T0226000ZS	-0.380513	0.999995	-0.552307	0.589266	-0.767605	0.110797	-0.926943	0.0421323
BnaA04T0230100ZS	0.534063	0.999995	-0.00423088	0.99995	-0.298882	0.922964	-1.07741	0.0249672
BnaA04T0238500ZS.1	0.267279	0.999995	0.218644	0.99995	-1.05571	0.355069	-1.17049	0.0200952
BnaA04T0241200ZS	-0.716979	0.999995	-0.31405	0.99995	1.11186	0.0920221	1.66616	0.00976523
BnaA04T0244900ZS	-0.288276	0.999995	0.0239938	0.99995	0.629025	0.574619	1.01613	0.0438328
BnaA04T0245400ZS	-0.170682	0.999995	-0.394145	0.99995	1.66793	0.348201	2.68409	0.0362728
BnaA04T0245500ZS	-0.00672758	0.999995	-0.33492	0.99995	-0.746288	0.207189	-1.07933	0.0291357
BnaA04T0245700ZS	-0.115571	0.999995	0.400362	0.99995	2.17609	0.108663	3.01222	0.0117426
BnaA04T0246400ZS	0.794695	0.124314	-0.198643	0.99995	-0.146988	0.936829	-1.18339	0.021203
BnaA04T0250000ZS	-0.586923	0.999995	-0.126084	0.99995	1.06239	0.385408	1.77183	0.0232673
BnaA04T0252500ZS	-0.34928	0.999995	0.176958	0.99995	0.328298	0.562103	0.873466	0.000592404
BnaA04T0259800ZS	-0.247754	0.999995	-0.105571	0.99995	0.527906	0.0648802	0.679704	0.00142125
BnaA04T0259800ZS.1	0.115486	0.999995	0.461328	0.99995	1.88284	0.277315	2.75266	0.021203
BnaA04T0260100ZS	-0.444124	0.999995	-0.189696	0.99995	0.816499	0.16042	1.13681	2.56851e-05
BnaA04T0260300ZS	0.0259004	0.999995	0.124982	0.99995	0.753655	0.108753	0.865139	0.000906013
BnaA04T0261300ZS	-0.320218	0.999995	-0.889794	0.291077	-0.866802	0.0541659	-1.45906	0.00481978
BnaA04T0265300ZS	-0.272342	0.999995	-0.377336	0.99995	-0.84898	0.58846	-1.02182	0.0159796
BnaA04T0267800ZS	0.156574	0.999995	0.0120046	0.99995	-0.341347	0.598731	-0.492238	0.00646541
BnaA04T0267800ZS.1	0.156574	0.999995	0.0120046	0.99995	-0.341347	0.598731	-0.492238	0.00646541
BnaA04T0268800ZS	-0.126064	0.999995	-0.00637401	0.99995	-1.15988	0.153282	-1.06608	0.033728
BnaA04T0269200ZS	0.203645	0.999995	0.11665	0.99995	-0.753502	0.0966469	-0.853003	0.0403975
BnaA04T0271600ZS	-0.771733	0.999995	-1.05422	0.306952	-0.866873	0.393573	-1.23206	0.0195758
BnaA04T0272500ZS	0.457658	0.999995	0.125622	0.99995	-2.08735	0.0583312	-2.54943	0.00463076
BnaA04T0274600ZS	0.272692	0.999995	0.156442	0.998884	-0.298507	0.509923	-0.421297	0.0466358
BnaA04T0274700ZS	0.304831	0.999995	0.205101	0.999924	-0.328327	0.539004	-0.435411	0.0402366
BnaA04T0276100ZS	0.338131	0.999995	-0.33347	0.99995	-0.14606	0.922964	-0.846435	0.0238557
BnaA04T0276500ZS	0.389303	0.999995	0.371384	0.564682	0.688727	0.142824	0.665854	0.00193772
BnaA04T0276600ZS	-0.275599	0.999995	0.50054	0.842311	0.735286	0.299264	1.5779	0.00085762
BnaA04T0279900ZS	-0.413541	0.999995	-0.00632431	0.99995	0.681017	0.194881	1.12289	0.00828244
BnaA04T0280200ZS	-0.631754	0.999995	-0.87255	0.651251	-1.07421	0.187215	-1.45985	0.00493654
BnaA04T0280900ZS	0.629361	0.999995	0.193734	0.99995	-1.17078	0.398922	-1.90802	0.000981415
BnaA04T0281500ZS	0.169537	0.999995	-0.325224	0.99995	-0.403633	0.922964	-1.30351	0.0353606
BnaA04T0282200ZS	-0.376912	0.999995	-0.204319	0.905052	0.413375	0.190756	0.599329	0.00231377
BnaA04T0283600ZS	-0.158151	0.999995	0.00997583	0.99995	-0.758328	0.139213	-0.593163	0.00803071
BnaA04T0287800ZS	0.28455	0.999995	0.131899	0.99995	-0.291811	0.48482	-0.450073	0.0121335
BnaA04T0288000ZS	0.458128	0.994138	-0.145242	0.99995	-0.349941	0.564727	-0.974353	5.10156e-10
BnaA04T0289400ZS	-0.364464	0.999995	-0.449103	0.99995	-0.757833	0.491297	-0.886781	0.0267227
BnaA04T0290300ZS	0.281058	0.999995	-0.109858	0.99995	0.00136118	0.999837	-0.397207	0.0202217
BnaA04T0291100ZS	0.383032	0.999995	0.250555	0.99995	1.23932	0.0521146	1.10622	0.0104996
BnaA04T0291600ZS	-0.00446936	0.999995	0.174539	0.99995	1.15895	0.0580473	1.38835	3.61814e-06
BnaA04T0291800ZS	-0.101745	0.999995	-0.259325	0.99995	-2.09039	0.0921178	-2.88543	0.0176459
BnaA04T0292500ZS	0.293939	0.999995	-0.458876	0.99995	-0.379583	0.922964	-1.52153	0.0204487
BnaA04T0293200ZS	-0.796944	0.999995	0.293468	0.99995	0.0859143	0.969229	1.36623	0.0229686
BnaA04T0298700ZS	0.213678	0.999995	0.112083	0.99995	-0.490934	0.0795584	-0.596	0.0328714
BnaA04T0299500ZS	-0.387449	0.999995	0.111393	0.99995	0.353879	0.819814	0.918235	0.0370731
BnaA04T0299700ZS	-1.1032	0.999995	0.00667919	0.99995	1.63467	0.183373	3.74498	1.27936e-06
BnaA05T0002700ZS	0.442066	0.999995	-0.0922901	0.99995	-0.185943	0.907498	-0.746029	0.0022189
BnaA05T0005400ZS	0.00014583	0.999995	0.800323	0.355964	0.431229	0.756964	1.28442	0.0152891
BnaA05T0010900ZS	-0.245791	0.999995	-1.06253	0.654696	-1.02797	0.688213	-2.63996	0.0292026
BnaA05T0012300ZS	-0.0393131	0.999995	0.467697	0.805994	0.296342	0.897119	0.842232	0.0487788
BnaA05T0022000ZS	0.156169	0.999995	-0.459079	0.99995	-0.308336	0.937704	-2.80418	0.0419059
BnaA05T0053400ZS	0.063618	0.999995	0.0481619	0.99995	-0.607224	0.143941	-0.625792	0.0210964
BnaA05T0053600ZS	0.0670986	0.999995	-0.098721	0.99995	-0.204314	0.39632	-0.368696	0.0453271
BnaA05T0064500ZS	-0.0135098	0.999995	-0.0563939	0.99995	-2.18159	0.11861	-2.78203	0.00476911
BnaA05T0065000ZS	0.135107	0.999995	0.23233	0.99995	0.840516	0.147463	0.941824	0.0197407
BnaA05T0066700ZS	0.221928	0.999995	-0.05562	0.99995	-0.368245	0.34783	-0.651825	0.0120574
BnaA05T0066700ZS.2	0.905215	0.493584	1.21631	0.499763	-1.60604	0.291826	-0.946165	0.00686725
BnaA05T0069600ZS	0.400225	0.716375	0.202393	0.94391	-0.174227	0.779201	-0.375437	0.0328684
BnaA05T0072400ZS	-0.112747	0.999995	0.298214	0.99995	0.73599	0.216423	1.18932	2.85479e-06
BnaA05T0074800ZS	-0.53528	0.999995	0.095496	0.99995	1.46604	0.0890533	2.39421	0.0183347
BnaA05T0075500ZS	0.186955	0.999995	-0.238996	0.99995	-0.60554	0.644575	-1.10841	0.0323247
BnaA05T0077700ZS	-0.417621	0.999995	0.118689	0.99995	0.255083	0.621147	0.809322	0.000200846
BnaA05T0079400ZS	-0.130579	0.999995	0.748247	0.189018	-0.0196047	0.99841	0.910997	0.0126855
BnaA05T0080300ZS	-0.334136	0.999995	-0.281203	0.99995	-1.02637	0.0906471	-0.951173	0.0347985
BnaA05T0080400ZS	-0.288554	0.999995	0.020846	0.99995	0.63102	0.172813	0.97115	0.00110972
BnaA05T0080800ZS	-0.288554	0.999995	0.020846	0.99995	0.63102	0.172813	0.97115	0.00110972
BnaA05T0081500ZS	0.450583	0.999995	0.141022	0.99995	1.04493	0.312708	0.752971	0.00938668
BnaA05T0082800ZS	0.497338	0.999995	0.249201	0.99995	-1.62345	0.068643	-1.91747	0.0183239
BnaA05T0083200ZS	0.242944	0.999995	-0.0154412	0.99995	-0.48979	0.17741	-0.754994	0.0272313
BnaA05T0083400ZS	-0.199073	0.999995	0.409971	0.99995	0.498679	0.786148	1.21089	0.00297951
BnaA05T0087100ZS	0.101375	0.999995	0.555093	0.240185	-1.11476	0.12648	-0.722507	0.0253823
BnaA05T0088800ZS	0.263678	0.999995	-0.371413	0.99995	-1.2162	0.460577	-2.18142	0.0082933
BnaA05T0091500ZS	-0.84711	0.999995	0.825543	0.926551	-0.096515	0.987168	3.17272	0.0125867
BnaA05T0096100ZS	-1.21014	0.60908	-0.425565	0.564105	-0.409586	0.874653	0.702015	0.0399859
BnaA05T0109400ZS	-0.210871	0.999995	0.369563	0.99995	0.505164	0.646131	1.14232	0.00871227
BnaA05T0119400ZS	-0.0688804	0.999995	-0.426373	0.99995	-0.7538	0.538155	-1.19589	0.00144593
BnaA05T0119900ZS	0.166179	0.999995	0.213368	0.99995	1.0756	0.0997245	1.14821	0.0020588
BnaA05T0126200ZS	-0.385217	0.999995	-0.187556	0.99995	0.539776	0.194832	0.764034	0.00303899
BnaA05T0128400ZS	-0.221019	0.999995	0.189642	0.99995	0.12175	0.922964	0.555406	0.0266401
BnaA05T0133100ZS	0.27947	0.999995	-1.26463	0.156738	-0.00374638	0.999707	-1.72316	0.0189399
BnaA05T0133500ZS	-0.324472	0.999995	0.512577	0.286542	1.09463	0.0820574	1.9584	0.0196101
BnaA05T0135200ZS	0.39057	0.999995			-1.84643	0.29293	-3.58383	0.00244608
BnaA05T0140700ZS	0.264484	0.999995	-0.5371	0.99995	-1.87809	0.0799656	-3.12751	0.00143651
BnaA05T0141000ZS	1.40293	0.612375			-0.448514	0.90173	-3.85617	0.000689633
BnaA05T0141600ZS	-0.317872	0.999995	0.46667	0.993693	1.01403	0.276835	1.89787	0.0340846
BnaA05T0145000ZS	-0.266886	0.999995	0.198667	0.99995	0.320809	0.700913	0.810544	0.0326526
BnaA05T0147900ZS	0.0187135	0.999995	-0.158999	0.99995	-0.384396	0.38899	-0.565216	0.0234989
BnaA05T0151700ZS	-0.71662	0.999995	0.48562	0.99995	-0.283295	0.922964	1.27184	0.00268048
BnaA05T0152100ZS	0.124956	0.999995	-0.577299	0.859201	-0.302673	0.878833	-1.07264	0.0180279
BnaA05T0153700ZS	0.290272	0.999995	0.0655581	0.99995	-0.575811	0.197772	-0.810009	0.011893
BnaA05T0154800ZS	0.0262471	0.999995	-0.236036	0.99995	-0.508833	0.529555	-0.789173	0.0367524
BnaA05T0155700ZS	0.631913	0.785395	0.81878	0.369303	-1.0052	0.0547039	-0.787635	0.0396426
BnaA05T0157800ZS	-0.259009	0.999995	-0.0805878	0.99995	0.47093	0.101878	0.660069	0.00586192
BnaA05T0162600ZS	0.254249	0.999995	-0.964456	0.597757	-0.441253	0.817109	-1.89884	0.00157398
BnaA05T0171500ZS	-0.428046	0.999995	0.38707	0.99995	0.498996	0.910249	1.7861	0.00330329
BnaA05T0176100ZS	0.234593	0.999995	0.0587494	0.99995	1.43281	0.356845	1.37175	0.000626284
BnaA05T0178200ZS	0.0440271	0.999995	-0.0691893	0.99995	1.15131	0.0899344	1.0813	0.000386726
BnaA05T0179000ZS	0.0399436	0.999995	-0.0656331	0.99995	0.721047	0.0542041	0.619719	0.0164883
BnaA05T0179200ZS	-0.251729	0.999995	0.501737	0.763648	0.227417	0.897816	1.02704	0.00132105
BnaA05T0179500ZS	0.423064	0.999995	-0.40859	0.99995	-0.621584	0.480955	-1.53484	3.61621e-05
BnaA05T0180400ZS	0.141751	0.999995	0.157067	0.99995	0.513376	0.0529027	0.531229	0.00816493
BnaA05T0183300ZS	0.0422155	0.999995	0.318085	0.99995	-1.14057	0.14884	-0.896892	0.0219613
BnaA05T0187800ZS	0.11474	0.999995	-0.168575	0.99995	1.6316	0.251894	1.62674	8.32024e-05
BnaA05T0188900ZS	-0.189401	0.999995	0.0105312	0.99995	0.311775	0.514587	0.522245	0.0191703
BnaA05T0314100ZS	-0.211519	0.999995	-0.196529	0.784669	0.337342	0.110407	0.357037	0.0359406
BnaA05T0315700ZS	0.00800561	0.999995	0.209514	0.99995	0.369858	0.577176	0.584721	0.00423832
BnaA05T0316100ZS	0.00775514	0.999995	-0.240133	0.905442	0.706114	0.0728492	0.465849	0.0276094
BnaA05T0317200ZS	0.336169	0.999995	-0.171871	0.99995	-0.637547	0.133866	-1.16634	3.45088e-05
BnaA05T0317500ZS	-0.252225	0.999995	-0.0999316	0.99995	0.988495	0.162801	1.22318	0.000648439
BnaA05T0320000ZS	0.0788936	0.999995	0.548238	0.972388	0.663197	0.708762	1.21682	0.0309192
BnaA05T0321800ZS	0.206711	0.999995	1.11479	0.565269	1.23776	0.59522	2.28457	0.0375651
BnaA05T0323600ZS	-0.647781	0.999995	-0.176587	0.99995	0.554787	0.499816	1.05956	0.0206655
BnaA05T0324100ZS	0.101968	0.999995	0.0756404	0.99995	-0.696606	0.385584	-0.736987	0.0126859
BnaA05T0324700ZS	0.148177	0.999995	0.00657137	0.99995	0.647416	0.05503	0.507857	0.030757
BnaA05T0325200ZS	-0.460405	0.999995	-0.178891	0.99995	1.35473	0.287045	2.07234	1.92161e-05
BnaA05T0331700ZS	0.0322447	0.999995	0.017947	0.99995	0.588336	0.21243	0.580339	0.0237501
BnaA05T0331900ZS	0.114546	0.999995	0.194094	0.99995	0.672284	0.554417	0.783618	0.0252692
BnaA05T0334600ZS	0.270638	0.999995	0.180855	0.99995	1.50396	0.0531682	1.49313	3.41113e-08
BnaA05T0338300ZS	0.405606	0.999995	-0.270559	0.972388	-0.299705	0.632523	-1.006	0.0244505
BnaA05T0339000ZS	-0.262238	0.999995	0.18556	0.99995	0.797926	0.592806	1.39523	0.0323114
BnaA05T0340700ZS	-0.273155	0.999995	0.173919	0.99995	0.629387	0.195015	1.1079	0.009534
BnaA05T0341600ZS	0.42883	0.999995	0.366651	0.998884	2.08432	0.0523775	1.99491	5.34845e-05
BnaA05T0343100ZS	-0.201904	0.999995	0.0796655	0.99995	0.313647	0.270016	0.604339	0.0334846
BnaA05T0346300ZS.1	0.0593802	0.999995	0.394622	0.978477	2.13688	0.151565	2.87115	0.001482
BnaA05T0347400ZS	0.0895012	0.999995	0.35881	0.999503	0.902422	0.110384	1.17736	0.0114272
BnaA05T0348300ZS	-0.411364	0.999995	0.611	0.51081	-0.299886	0.834398	0.787726	0.0497484
BnaA05T0349400ZS	-0.550651	0.236537	-0.1077	0.99995	0.0920889	0.922964	0.546134	0.0195343
BnaA05T0349600ZS	-0.20685	0.999995	0.000339277	0.99995	0.589974	0.307308	0.823976	0.000720105
BnaA05T0354000ZS	-0.37876	0.999995	0.36076	0.99995	0.72002	0.417935	1.54166	0.00405257
BnaA05T0355700ZS	-0.167295	0.999995	0.362089	0.99995	1.3799	0.0803519	2.0269	0.000153956
BnaA05T0359400ZS	-0.527505	0.999995	0.511172	0.685089	-0.251333	0.922964	0.895036	0.016257
BnaA05T0360600ZS.2	-0.100641	0.999995	0.152335	0.99995	1.72607	0.353069	5.77384	5.81014e-19
BnaA05T0360700ZS.2	-0.100641	0.999995	0.152335	0.99995	1.72607	0.353069	5.77384	5.81014e-19
BnaA05T0362000ZS	-0.194633	0.999995	-0.016159	0.99995	0.805117	0.0507119	1.00179	0.00624793
BnaA05T0364700ZS	0.107663	0.999995	0.169762	0.99995	0.558031	0.100133	0.622127	0.0312694
BnaA05T0365800ZS	0.649691	0.999995	0.338906	0.991898	-0.95731	0.153728	-1.38264	0.00170927
BnaA05T0368000ZS	-0.222312	0.999995	0.0430435	0.99995	0.544936	0.333269	0.83452	0.0123472
BnaA05T0370500ZS	-0.439813	0.999995	0.296784	0.99995	0.778897	0.340972	1.6222	0.000844528
BnaA05T0371200ZS	0.23008	0.999995	0.0658653	0.99995	-0.332592	0.05651	-0.497053	6.0307e-05
BnaA05T0371600ZS	-0.868323	0.382871	-0.27008	0.99995	0.403157	0.488468	1.04131	0.0188781
BnaA05T0371800ZS	-0.211207	0.999995	-0.22227	0.99995	0.785919	0.278869	0.820987	0.0441804
BnaA05T0375000ZS	-0.466531	0.999995	0.0459111	0.99995	0.0835146	0.933515	0.619209	0.0225998
BnaA05T0388100ZS	0.546533	0.999995	0.142373	0.99995	-0.468824	0.803492	-0.920701	0.0438744
BnaA05T0397700ZS	-0.0745497	0.999995	-0.357395	0.970075	-0.688319	0.25778	-0.97128	0.0473673
BnaA05T0400500ZS	-0.787356	0.674173	-0.0410411	0.99995	0.124139	0.934827	0.927152	0.0394118
BnaA05T0401700ZS	0.0973134	0.999995	0.189433	0.99995	0.888302	0.0851676	1.00102	0.000325442
BnaA05T0402900ZS	-0.169903	0.999995	-0.605227	0.400249	-0.511158	0.59323	-0.957743	0.00905909
BnaA05T0403600ZS	-0.0974221	0.999995	-0.695071	0.554706	-0.692394	0.545036	-1.32197	0.0182796
BnaA05T0405000ZS	-0.126605	0.999995	-0.13207	0.99995	0.751378	0.0547039	0.759232	0.014843
BnaA05T0407300ZS	-0.00133169	0.999995	-0.319155	0.99995	-0.802386	0.0525397	-1.12808	0.00820581
BnaA05T0408900ZS	-0.266125	0.999995	0.267685	0.99995	0.961467	0.104655	1.55001	0.000276095
BnaA05T0420900ZS	0.246315	0.999995	-0.0995109	0.99995	-0.207463	0.85946	-0.56563	0.0421123
BnaA05T0422500ZS	-0.293033	0.999995	0.194075	0.99995	1.74	0.18029	2.97098	3.62095e-08
BnaA05T0424600ZS	0.115022	0.999995	0.0718731	0.99995	-0.475825	0.122493	-0.520059	0.00799354
BnaA05T0426300ZS.1	-0.400147	0.999995	-0.311546	0.99995	1.55949	0.245853	2.29599	0.0397444
BnaA05T0429500ZS	-0.0342277	0.999995	0.305942	0.799999	0.184029	0.746334	0.532298	0.0343645
BnaA05T0434400ZS	-0.481493	0.999995	-0.172366	0.99995	-0.00805348	0.999707	3.87114	0.000871687
BnaA05T0434600ZS	0.249296	0.999995	0.0916076	0.99995	-0.630841	0.29973	-0.797409	0.0397081
BnaA05T0438200ZS	0.375157	0.999995	0.0358876	0.99995	-0.333988	0.829947	-0.703466	0.0110993
BnaA05T0441200ZS.2	-0.408506	0.999995	0.120536	0.99995	-0.0421157	0.97916	0.51601	0.0144021
BnaA05T0444700ZS	0.274305	0.999995	0.0730173	0.99995	-0.259426	0.721468	-0.47064	0.0192399
BnaA05T0445700ZS	0.75798	0.584839	0.0774489	0.99995	-0.571081	0.671846	-1.31447	1.15821e-05
BnaA05T0448000ZS	0.12029	0.999995	0.0576321	0.99995	-0.936879	0.0686808	-1.01355	0.00340812
BnaA05T0448500ZS	0.32468	0.999995	0.165669	0.99995	-0.540227	0.182747	-0.699338	0.0431962
BnaA05T0448600ZS	0.550453	0.999995	0.14108	0.99995	-1.28248	0.20324	-1.80663	0.000761484
BnaA05T0449000ZS	-0.0235872	0.999995	-0.0671507	0.99995	-0.635363	0.237065	-0.685361	0.00496938
BnaA05T0452200ZS	-0.66356	0.60908	0.0423093	0.99995	-0.0571374	0.962058	0.685598	0.00181691
BnaA05T0458800ZS	-0.112555	0.999995	-0.0348114	0.99995	-0.693742	0.280351	-0.618127	0.0298664
BnaA05T0460300ZS	0.0451358	0.999995	-0.394857	0.99995	-1.31222	0.445267	-2.08211	0.0169093
BnaA05T0460700ZS	0.491818	0.60908	0.389755	0.963745	-0.560068	0.300094	-0.653548	0.0207473
BnaA05T0461800ZS.1	0.202163	0.999995	0.00196546	0.99995	-0.224852	0.507243	-0.426051	0.0243856
BnaA05T0462800ZS.2	0.415821	0.999995	0.585519	0.904213	1.44854	0.378598	1.66859	5.9172e-05
BnaA05T0467700ZS	0.0272475	0.999995	-0.129394	0.99995	-0.410002	0.156794	-0.567547	0.0347618
BnaA05T0470700ZS			0.943447	0.803162	0.843963	0.770547	2.72619	0.0475167
BnaA05T0472200ZS	0.670375	0.999995	-0.0174578	0.99995	-0.811488	0.515213	-1.60387	0.00163169
BnaA05T0472300ZS	-0.196536	0.999995	0.307097	0.99995	-2.24304	0.0647126	-2.02917	0.00116366
BnaA05T0477000ZS	-0.492191	0.999995	-0.331109	0.852732	0.525128	0.247936	0.710234	0.0349183
BnaA05T0478400ZS	0.607299	0.999995	-0.19279	0.99995	-0.120246	0.933531	-0.972242	0.0245199
BnaA05T0478500ZS	-0.337783	0.999995	0.344465	0.959405	0.444374	0.644546	1.18096	1.2142e-05
BnaA05T0479100ZS			0.556192	0.99995	2.10656	0.194931	2.9708	0.0232451
BnaA05T0480600ZS	-0.274943	0.999995	-0.471913	0.99995	-0.923862	0.135926	-1.16294	0.0470855
BnaA05T0497000ZS	-0.512323	0.999995	-0.206973	0.99995	0.586278	0.449922	0.966688	0.0186574
BnaA05T0498100ZS	-0.75653	0.0976936	-0.292331	0.884978	0.225011	0.747603	0.710265	0.0074213
BnaA05T0498400ZS	-0.628988	0.999995	0.0295791	0.99995	0.99646	0.720418	3.15866	4.42908e-05
BnaA06T0001700ZS.1	-0.224302	0.999995	1.25235	0.372232	-0.703531	0.815387	2.96002	0.0274498
BnaA06T0005800ZS	-0.152956	0.999995	0.0985421	0.99995	0.730896	0.764381	1.18495	0.0196872
BnaA06T0007100ZS	0.528297	0.999995	0.347004	0.99995	0.948549	0.0916994	0.770699	0.0458969
BnaA06T0009500ZS	-0.196196	0.999995	0.0171858	0.99995	0.269254	0.567982	0.493319	0.0425453
BnaA06T0010700ZS	0.074784	0.999995	-0.137705	0.99995	-0.38946	0.0934073	-0.601274	0.0414741
BnaA06T0011400ZS	-0.0333851	0.999995	-0.250495	0.914313	-0.366256	0.294305	-0.583236	0.0176074
BnaA06T0011400ZS.1	-0.0333851	0.999995	-0.250495	0.914313	-0.366256	0.294305	-0.583236	0.0176074
BnaA06T0011400ZS.5	-0.0333851	0.999995	-0.250495	0.914313	-0.366256	0.294305	-0.583236	0.0176074
BnaA06T0021000ZS	-0.972484	0.999995	0.0737572	0.99995	0.826737	0.0909999	2.089	0.00906189
BnaA06T0021900ZS	-0.90303	0.999995	-0.730456	0.277695	0.609376	0.770547	1.13756	0.0030123
BnaA06T0022600ZS	-1.00823	0.999995	-0.13935	0.99995	0.940054	0.0686553	2.01091	0.00215973
BnaA06T0023200ZS			1.13719	0.471388			2.77002	0.0455119
BnaA06T0029200ZS.1	0.288034	0.999995	0.688716	0.990121	-2.25249	0.146312	-3.05658	0.000224408
BnaA06T0032700ZS	-0.365499	0.999995	-0.113488	0.99995	1.31698	0.0703439	1.72798	2.4851e-05
BnaA06T0033100ZS	-0.0131389	0.999995	0.0556141	0.99995	0.769599	0.1156	0.847203	0.0486779
BnaA06T0034600ZS	-1.26928	0.563647	0.0513226	0.99995	0.968406	0.0792233	2.59154	7.38209e-06
BnaA06T0034900ZS	0.485622	0.876615	0.658586	0.0969231	0.486498	0.227424	0.6671	0.0123417
BnaA06T0035300ZS	-0.0609091	0.999995	0.213604	0.99995	0.381712	0.42806	0.666638	0.00488591
BnaA06T0038100ZS.2	-0.405842	0.999995	0.301045	0.99995	1.34016	0.481783	3.40436	0.000887032
BnaA06T0039100ZS	-0.24414	0.999995	0.0967994	0.99995	0.873751	0.137696	1.2669	0.00375112
BnaA06T0039200ZS	-0.160914	0.999995	0.808336	0.896123	0.751499	0.837175	2.26084	0.0406264
BnaA06T0042500ZS	-1.31937	0.516872	1.46067	0.104842	-0.546838	0.784539	2.81525	6.86457e-05
BnaA06T0043600ZS	0.3426	0.999995	0.418489	0.99995	-1.61815	0.0546368	-1.63218	7.32213e-06
BnaA06T0048400ZS	-0.0325708	0.999995	0.185909	0.99995	1.66981	0.259052	2.2405	0.00979793
BnaA06T0049200ZS	-0.399418	0.999995	0.345864	0.99995	0.686794	0.58257	1.57535	0.00471764
BnaA06T0049400ZS	0.71508	0.96041	0.443736	0.99995	-0.791718	0.537913	-1.0417	0.0485166
BnaA06T0049800ZS	-0.375745	0.999995	-0.0622491	0.99995	0.725398	0.0608452	1.07451	2.04292e-05
BnaA06T0050500ZS	0.2158	0.999995	0.154327	0.99995	-0.448245	0.413057	-0.517366	0.033003
BnaA06T0050800ZS	0.0128182	0.999995	0.0296142	0.99995	0.663956	0.0823829	0.692163	0.000590593
BnaA06T0051000ZS	-0.128484	0.999995	-0.0723107	0.99995	0.645467	0.0567837	0.707923	0.0333086
BnaA06T0051800ZS	-0.190714	0.999995	0.468245	0.754283	0.511266	0.371369	1.19609	0.0145944
BnaA06T0052900ZS	0.276095	0.999995	0.227774	0.99995	-0.725685	0.455024	-0.805705	0.00732224
BnaA06T0054300ZS	-0.12569	0.999995	0.00255441	0.99995	0.346941	0.201146	0.48058	0.0101335
BnaA06T0057200ZS	0.853847	0.7578	0.155675	0.99995	-0.279107	0.829947	-1.06065	0.0113087
BnaA06T0057400ZS	0.478186	0.999995	0.084301	0.99995	-0.309537	0.602792	-0.720901	0.00218558
BnaA06T0061300ZS	-0.493541	0.999995	-0.243634	0.99995	-1.24684	0.267881	-0.943758	0.0492395
BnaA06T0065500ZS	-0.0656239	0.999995	0.596535	0.898292	1.59073	0.116087	2.44006	4.95412e-05
BnaA06T0066500ZS	0.0258741	0.999995	0.083667	0.99995	-0.602257	0.192354	-0.546002	0.0445973
BnaA06T0067400ZS	0.0281543	0.999995	-0.0251447	0.99995	0.563823	0.167421	0.516885	0.0451956
BnaA06T0068000ZS	0.211971	0.999995	0.0637303	0.99995	-0.137138	0.845512	-0.288246	0.0437454
BnaA06T0070300ZS.1	-0.290357	0.999995	-0.0225717	0.99995	0.52936	0.344703	0.817726	0.0341747
BnaA06T0077400ZS			1.58012	0.150696	1.90585	0.275449	3.93984	0.000439681
BnaA06T0085800ZS	0.231334	0.999995	-1.48406	0.22459	0.101227	0.984007	-2.75066	0.0466989
BnaA06T0094400ZS	-0.31893	0.999995	0.0129596	0.99995	0.244822	0.770547	0.596937	0.0242281
BnaA06T0103200ZS	1.04985	0.690889	0.801145	0.0958913	1.22306	0.0891772	0.862213	0.0122213
BnaA06T0103700ZS	-0.619534	0.999995	-0.34651	0.874451	0.533924	0.680198	0.945423	0.0133421
BnaA06T0106400ZS.1	0.49574	0.999995	-0.0752	0.99995	1.89233	0.184408	1.26409	0.0442866
BnaA06T0106700ZS	0.144957	0.999995	-0.0295623	0.99995	-0.46406	0.365513	-0.648151	0.012829
BnaA06T0107000ZS	-0.206437	0.999995	-0.034954	0.99995	0.254761	0.398995	0.431669	0.0463828
BnaA06T0108000ZS	-0.37925	0.999995	-0.0168564	0.99995	0.698458	0.413068	1.15154	1.27862e-05
BnaA06T0108500ZS	0.539227	0.999995	0.531664	0.636067	0.938076	0.219763	0.912166	0.00783369
BnaA06T0109500ZS	0.202428	0.999995	0.0714953	0.99995	0.671654	0.0583484	0.539905	0.04515
BnaA06T0112400ZS	-0.184771	0.999995	0.239032	0.99995	0.717923	0.139897	1.17102	0.00014475
BnaA06T0112800ZS	0.672878	0.999995	0.290183	0.922924	1.00452	0.0774509	0.587262	0.00433277
BnaA06T0112900ZS	-0.222435	0.999995	-0.162382	0.99995	0.659813	0.682377	0.838946	0.0273618
BnaA06T0114100ZS	0.268422	0.999995	-0.457135	0.141213	0.343957	0.770547	-0.40206	0.0339336
BnaA06T0115300ZS	-0.136754	0.999995	-0.609164	0.99995	-1.10926	0.533408	-1.92128	0.0297928
BnaA06T0124000ZS	-0.56377	0.999995	0.0241601	0.99995	0.944083	0.335923	1.75572	0.000357648
BnaA06T0129500ZS	-0.377833	0.999995	0.104755	0.99995	0.355671	0.821656	0.910764	0.000361883
BnaA06T0131200ZS	-0.674928	0.999995	0.590266	0.412009	-0.187221	0.918305	1.1645	0.00717996
BnaA06T0133300ZS	-1.02718	0.995363	0.35926	0.989472	0.107234	0.963741	1.80593	0.000178594
BnaA06T0139100ZS	-0.420104	0.999995	-1.52304	0.105337	-0.374691	0.90035	-1.74915	0.0294462
BnaA06T0142300ZS	-0.0155461	0.999995	-0.339179	0.99995	-0.41003	0.594434	-0.749383	0.0293961
BnaA06T0147300ZS	-0.539874	0.999995	0.750045	0.969921	-0.387092	0.922964	2.97327	0.0233532
BnaA06T0150800ZS	-0.393014	0.999995	-0.0416587	0.99995	-1.41795	0.273664	-1.15454	0.0306777
BnaA06T0151400ZS	-0.0675464	0.999995	0.224569	0.99995	0.361323	0.829947	0.694204	0.000284148
BnaA06T0153600ZS	0.244394	0.999995	0.0328153	0.99995	-0.141367	0.826148	-0.354327	0.0355375
BnaA06T0154600ZS	0.197727	0.999995	0.182361	0.99995	-0.38546	0.244391	-0.403343	0.0406709
BnaA06T0155000ZS	0.110508	0.999995	-0.224488	0.99995	-0.52963	0.21141	-0.876158	0.000219054
BnaA06T0156700ZS	0.040376	0.999995	0.0834621	0.99995	-0.640345	0.118942	-0.60148	0.0198554
BnaA06T0160700ZS	0.136882	0.999995	-0.135866	0.99995	-0.663482	0.21806	-0.953288	0.0124968
BnaA06T0162800ZS	-0.193883	0.999995	0.11277	0.99995	0.35508	0.36931	0.6712	0.000939655
BnaA06T0164200ZS	0.137045	0.999995	-0.0823311	0.99995	-0.25407	0.308791	-0.473248	0.00878042
BnaA06T0168100ZS	0.279523	0.999995	0.0896825	0.99995	-0.541203	0.121844	-0.737394	0.00351421
BnaA06T0168300ZS	-0.80458	0.969054	-0.456195	0.408419	0.480977	0.610698	0.935825	0.00485854
BnaA06T0189300ZS	0.196662	0.999995	0.0693749	0.99995	-0.745427	0.480877	-0.916765	0.0369414
BnaA06T0193700ZS	0.191211	0.999995	-0.102538	0.99995	1.08155	0.162747	0.805439	0.0222863
BnaA06T0195000ZS	-0.110234	0.999995	0.0270289	0.99995	0.625299	0.139322	0.778945	0.000750292
BnaA06T0195600ZS	0.0296101	0.999995	0.47197	0.542521	0.246522	0.695871	0.702741	0.0331885
BnaA06T0196900ZS	-0.189743	0.999995	0.466465	0.99995	1.96865	0.130712	3.38861	0.000675964
BnaA06T0255300ZS			1.55908	0.179603			2.89406	0.0294418
BnaA06T0257200ZS	-0.253291	0.999995	-0.0878686	0.99995	1.34712	0.349056	1.9165	0.000312555
BnaA06T0259000ZS	0.0632334	0.999995	0.252181	0.977404	0.56549	0.385823	0.7618	0.0210207
BnaA06T0260800ZS	0.168268	0.999995	0.00904023	0.99995	-0.797262	0.184598	-0.980822	0.0196492
BnaA06T0261400ZS	0.397908	0.999995	-0.0764565	0.99995	-0.973135	0.226638	-1.54464	0.0114677
BnaA06T0262200ZS	-0.392757	0.999995	-0.0906619	0.99995	0.470565	0.416144	0.793004	0.0221441
BnaA06T0266400ZS	0.131668	0.999995	0.279276	0.914612	0.424439	0.494094	0.579618	0.0148309
BnaA06T0268700ZS	-0.508041	0.999995	-0.181602	0.99995	1.26175	0.150546	1.81283	0.049097
BnaA06T0272300ZS	-0.944796	0.999995	0.48334	0.99995	0.507499	0.800571	2.30287	0.0123395
BnaA06T0290300ZS.1			0.350992	0.99995	1.34331	0.528003	5.02409	4.74867e-07
BnaA06T0290700ZS	-0.270307	0.999995	-0.257033	0.903852	0.622809	0.497945	0.70031	0.048074
BnaA06T0291700ZS	-0.993814	0.992759	-0.255465	0.99995	0.54884	0.512668	1.46723	0.0408571
BnaA06T0292300ZS	-0.388812	0.999995	0.0390579	0.99995	0.386468	0.427097	0.837664	0.00319042
BnaA06T0293700ZS	-0.322618	0.807054	0.0101427	0.99995	0.20336	0.417737	0.542417	0.000411664
BnaA06T0295500ZS	-0.152687	0.999995	-0.423155	0.811301	1.03051	0.0744033	0.792208	0.0388981
BnaA06T0295800ZS	-0.271064	0.999995	0.110954	0.99995	0.91399	0.108029	1.33432	0.000296398
BnaA06T0302200ZS	-0.232784	0.999995	-0.178234	0.99995	0.849917	0.138743	0.929278	0.00678205
BnaA06T0304000ZS	-0.246679	0.999995	0.0901455	0.99995	0.336295	0.718304	0.693548	0.0022707
BnaA06T0304700ZS	0.59299	0.999995	0.00637094	0.99995	0.0144269	0.99841	-0.612431	0.00309773
BnaA06T0306300ZS	-0.177817	0.999995	0.0490088	0.99995	0.823737	0.0644542	1.07267	0.000316835
BnaA06T0306500ZS			0.412637	0.99995	2.26398	0.142841	2.81078	0.0379266
BnaA06T0308000ZS	0.340236	0.999995	0.0578658	0.99995	-0.41185	0.39021	-0.703601	0.00638283
BnaA06T0309400ZS	0.79617	0.999995	1.12896	0.243816	-0.962088	0.731574	-1.57578	4.06141e-05
BnaA06T0309600ZS	0.0176372	0.999995	-0.276291	0.99995	-0.408122	0.347163	-0.709004	0.0241696
BnaA06T0324800ZS	-0.908678	0.999995	0.687826	0.99995	-0.0807864	0.991134	2.46394	0.00176189
BnaA06T0326600ZS	-0.790726	0.999995	-0.0882593	0.99995	0.476007	0.865366	1.53151	0.00121852
BnaA06T0327400ZS	-0.0592917	0.999995	0.159586	0.99995	0.494979	0.15321	0.721014	0.0407259
BnaA06T0328500ZS	-0.328197	0.999995	0.0968578	0.99995	0.563952	0.386717	1.02388	0.0394864
BnaA06T0329000ZS	0.586172	0.999995	0.157795	0.99995	-0.798831	0.238769	-1.29625	1.87564e-07
BnaA06T0332900ZS	0.0541298	0.999995	-0.152461	0.99995	-0.766351	0.108895	-0.98818	0.00281575
BnaA06T0336300ZS	-0.18685	0.999995	-0.721317	0.155885	0.043155	0.985911	-0.503132	0.026542
BnaA06T0338500ZS	-0.0676783	0.999995	-0.0925346	0.99995	-0.576877	0.172556	-0.607365	0.0130437
BnaA06T0338500ZS.2	-0.0676783	0.999995	-0.0925346	0.99995	-0.576877	0.172556	-0.607365	0.0130437
BnaA06T0343800ZS	0.447784	0.999995	0.285048	0.99995	-1.06884	0.511848	-1.45857	0.00358577
BnaA06T0347500ZS	0.492902	0.999995	0.157238	0.99995	-0.136849	0.922964	-0.505334	0.0220397
BnaA06T0348300ZS.1	0.758109	0.999995	-0.0457411	0.99995	-0.615494	0.819311	-1.65642	0.0332941
BnaA06T0350800ZS	0.215233	0.999995	-0.40539	0.725272	-0.197966	0.922964	-0.858494	0.00322966
BnaA06T0351400ZS	-0.0333743	0.999995	0.117918	0.99995	0.384526	0.291752	0.542697	0.0148442
BnaA06T0351800ZS	0.0882132	0.999995	0.132468	0.99995	0.675014	0.173932	0.721755	0.0482733
BnaA06T0352800ZS	0.182759	0.999995	0.151782	0.99995	-0.537114	0.187404	-0.576724	0.031302
BnaA06T0359800ZS	-0.0323178	0.999995	-0.3012	0.99995	-0.698039	0.512701	-1.00422	0.0211701
BnaA06T0360600ZS	0.116622	0.999995	-0.354084	0.99995	-1.40366	0.229066	-2.14382	0.0324944
BnaA06T0364500ZS	-0.205173	0.999995	0.637584	0.332913	0.188563	0.922964	1.08672	0.00317647
BnaA06T0364500ZS.1	-0.205173	0.999995	0.637584	0.332913	0.188563	0.922964	1.08672	0.00317647
BnaA06T0380200ZS	0.50242	0.999995	0.028247	0.99995	-1.13756	0.148054	-1.65279	0.00133241
BnaA06T0380600ZS	0.526175	0.999995	0.359258	0.99995	-1.67791	0.161841	-2.22821	8.45738e-05
BnaA06T0381800ZS	-0.100578	0.999995	-0.412749	0.919738	-0.652599	0.452826	-0.968706	0.049443
BnaA06T0389000ZS	0.734835	0.999995	0.376192	0.99995	-0.828789	0.631421	-1.40618	0.0320943
BnaA06T0390000ZS	0.0893764	0.999995	-0.651465	0.627954	-0.306444	0.850358	-1.10499	0.0155611
BnaA06T0393700ZS	-0.74829	0.999995	1.0201	0.527088	-0.422853	0.922964	1.98209	0.00844564
BnaA06T0393900ZS	0.0229698	0.999995	-0.0232562	0.99995	-0.980226	0.231816	-1.07884	0.000924973
BnaA06T0395000ZS	0.0929636	0.999995	-0.251388	0.99995	-0.640756	0.369795	-1.02409	0.000417289
BnaA06T0395500ZS	0.0401526	0.999995	-0.00734811	0.99995	0.712139	0.165093	0.679411	8.76179e-07
BnaA06T0395700ZS	0.668845	0.487076	0.412976	0.403227	-0.479083	0.275947	-0.761012	0.00116706
BnaA06T0398200ZS	1.04059	0.43589	0.740289	0.206693	-0.2482	0.922964	-0.662613	0.0155734
BnaA06T0399900ZS	-0.274833	0.999995	-0.544526	0.99995	-1.08165	0.506077	-1.41925	0.043709
BnaA06T0401300ZS	0.300645	0.999995	-0.0635405	0.99995	-0.677732	0.12155	-1.04627	0.00713257
BnaA06T0401400ZS	0.171929	0.999995	-0.140643	0.99995	-0.702105	0.208666	-1.04445	3.363e-10
BnaA06T0403000ZS	-0.0712722	0.999995	-0.175495	0.99995	0.657113	0.213065	0.569514	0.0176074
BnaA06T0404100ZS	-0.244483	0.999995	0.166136	0.99995	0.741371	0.493796	1.25205	3.25033e-05
BnaA06T0404900ZS	0.284196	0.999995	-0.0636167	0.99995	-0.4806	0.550695	-0.859943	0.00233923
BnaA06T0405900ZS	0.168416	0.999995	-0.126904	0.99995	-0.15342	0.922964	-0.463845	0.0418555
BnaA06T0408900ZS	0.357199	0.999995	0.0485131	0.99995	-0.726369	0.238891	-1.08635	2.26028e-09
BnaA06T0411900ZS	0.15989	0.999995	0.130134	0.99995	0.867447	0.0576023	0.848044	0.000182644
BnaA06T0413500ZS	0.403481	0.999995	0.147036	0.99995	-0.73756	0.263084	-1.03207	0.0010353
BnaA06T0417400ZS	-0.185174	0.999995	0.335095	0.99995	1.72303	0.290026	2.81581	0.0244375
BnaA06T0421800ZS	0.0633807	0.999995	-0.191531	0.99995	-0.327195	0.820144	-0.600674	0.0109744
BnaA06T0422700ZS	0.558726	0.999995	0.451948	0.99995	-2.23693	0.0743262	-2.87662	0.00320455
BnaA06T0425800ZS	0.267212	0.999995	-0.11547	0.99995	-0.625864	0.102921	-1.01679	0.000238117
BnaA06T0428300ZS	-0.317573	0.999995	0.217784	0.99995	0.0191618	0.996366	0.5795	0.0299533
BnaA06T0431200ZS.1	0.222239	0.999995	-0.120922	0.99995	-1.41408	0.532666	-2.88002	0.0342042
BnaA06T0431400ZS	0.824807	0.854408	-0.425975	0.99995	-0.0408115	0.981699	-1.38473	0.0110156
BnaA06T0431500ZS.1	0.0669214	0.999995	-0.240503	0.99995	-0.910267	0.13198	-1.25913	0.00653615
BnaA06T0436800ZS	-0.087789	0.999995	0.131481	0.99995	0.746025	0.566045	1.03661	0.0407722
BnaA06T0437600ZS	-0.0560648	0.999995	-0.0814788	0.99995	1.20549	0.30308	1.2639	0.0436173
BnaA06T0439200ZS	-0.364214	0.999995	-0.352307	0.297542	0.488381	0.0581873	0.508231	0.00219107
BnaA06T0440200ZS.2	0.241165	0.999995			-1.12012	0.637384	-2.99198	0.0251738
BnaA06T0444500ZS	-0.816146	0.628754	-0.134949	0.99995	0.484637	0.382737	1.23615	5.59539e-05
BnaA06T0448000ZS	-0.217946	0.999995	0.236127	0.8802	0.446187	0.0916262	0.9109	3.18828e-05
BnaA06T0448500ZS	-0.852609	0.999995	-0.262433	0.99995	1.02916	0.13418	1.8238	0.000639687
BnaA06T0449500ZS	-0.420603	0.999995	-0.0554771	0.99995	1.76871	0.161704	2.62739	0.000848775
BnaA06T0450400ZS	0.459227	0.999995	-0.186332	0.99995	-1.00883	0.603693	-1.95474	0.0399112
BnaA06T0451600ZS	0.219735	0.999995	-0.0279876	0.99995	-0.594086	0.827237	-0.994511	0.019271
BnaA06T0451900ZS	-0.0268943	0.999995	-0.269197	0.938985	-0.250439	0.605798	-0.496589	0.0242401
BnaA06T0452500ZS	-0.65935	0.999995	-0.388133	0.99995	1.6053	0.205037	2.27531	0.00661695
BnaA06T0453200ZS	0.135429	0.999995	-0.264749	0.99995	-1.16962	0.263109	-1.68903	0.0173355
BnaA07T0001700ZS	0.17161	0.999995	-0.084039	0.99995	-0.745879	0.154983	-1.02199	0.00313285
BnaA07T0003900ZS	-0.266642	0.999995	0.0993177	0.99995	0.578903	0.612943	1.01735	1.4801e-05
BnaA07T0008200ZS	0.0170697	0.999995	0.0327979	0.99995	-0.864233	0.0882884	-0.858118	0.0199157
BnaA07T0009000ZS	-0.195902	0.999995	0.219514	0.783394	0.437156	0.0632922	0.861861	2.32067e-07
BnaA07T0009500ZS	-0.103688	0.999995	1.03674	0.624465	2.09354	0.144689	3.75152	0.000377604
BnaA07T0011600ZS	0.169161	0.999995	-0.155992	0.99995	-0.940966	0.160425	-1.30024	0.0219386
BnaA07T0012200ZS	0.299328	0.999995	-0.230823	0.99995	-1.96937	0.197772	-3.21326	0.0107481
BnaA07T0012400ZS.1	0.494189	0.999995	-0.445308	0.99995	-1.74261	0.327679	-6.22205	1.3172e-12
BnaA07T0013700ZS	0.122269	0.999995	-0.0215827	0.99995	-0.97633	0.106948	-1.13804	0.0197181
BnaA07T0014400ZS.1	0.941526	0.999995	0.322689	0.662274	2.65169	0.0582384	3.60478	1.51778e-29
BnaA07T0017800ZS	0.391584	0.999995	-0.0655126	0.99995	-1.25678	0.306266	-1.88275	0.0174835
BnaA07T0018100ZS	-0.063869	0.999995	0.132361	0.99995	0.627519	0.235527	0.838007	0.0376689
BnaA07T0018500ZS	0.757284	0.999995	0.0246865	0.99995	-1.60457	0.1464	-2.53528	0.000259463
BnaA07T0025400ZS	0.525768	0.999995	0.0288426	0.99995	-0.356669	0.835736	-0.903882	0.026014
BnaA07T0026100ZS	1.16767	0.837886	0.792045	0.690589	-0.93019	0.603153	-1.73901	0.0001178
BnaA07T0026500ZS	-0.0983035	0.999995	0.464545	0.882363	0.601581	0.388407	1.2023	0.00398665
BnaA07T0027700ZS	-0.120294	0.999995	-0.163783	0.99995	-0.755954	0.060559	-0.801603	0.0498874
BnaA07T0028600ZS	0.0907335	0.999995	-0.354254	0.99995	-1.78002	0.288787	-3.31921	0.000303602
BnaA07T0028700ZS.2	-0.0127161	0.999995	0.2737	0.99995	-1.23972	0.564334	-0.856205	0.010606
BnaA07T0032200ZS	-0.821044	0.999995	-0.255034	0.99995	0.411806	0.911552	1.39083	0.0026618
BnaA07T0040000ZS	-0.381008	0.999995	-0.915211	0.389862	-0.895747	0.30997	-1.46077	0.0126014
BnaA07T0040400ZS	0.106698	0.999995	0.244671	0.983693	0.454356	0.213324	0.597595	0.0151476
BnaA07T0042100ZS	0.0912236	0.999995	1.00255	0.162821	-0.0258862	0.997252	0.968243	0.0358271
BnaA07T0044300ZS	-0.288746	0.999995	0.266902	0.884514	0.689891	0.102403	1.27732	0.00294098
BnaA07T0047200ZS	-0.0858259	0.999995	-0.979726	0.617936	-0.977045	0.770547	-3.32603	0.00887109
BnaA07T0056300ZS	-0.194484	0.999995	-0.500331	0.442573	0.873429	0.0963222	0.591229	0.0166829
BnaA07T0059800ZS	0.0995565	0.999995	-0.0565417	0.99995	-0.678355	0.0602932	-0.839588	0.00843788
BnaA07T0061700ZS	0.381823	0.999995	0.10911	0.99995	-0.944563	0.126026	-1.22882	0.0182046
BnaA07T0064300ZS	-0.306376	0.999995	0.114598	0.99995	0.396904	0.349222	0.834043	0.00136975
BnaA07T0065600ZS	0.183627	0.999995	-0.727974	0.700655	-0.179524	0.937704	-1.21912	0.0377243
BnaA07T0066000ZS	-0.106831	0.999995	-0.75493	0.643291	-0.765188	0.521389	-1.46383	0.0221428
BnaA07T0067100ZS	-0.782138	0.999995	0.122025	0.99995	1.2034	0.353898	2.7719	0.00716128
BnaA07T0069600ZS	-0.084419	0.999995	-1.31661	0.232572	0.31105	0.922964	-1.16247	0.0453714
BnaA07T0073500ZS	0.179769	0.999995	-0.0243286	0.99995	-0.788273	0.548179	-1.05306	0.0392728
BnaA07T0073600ZS	0.419618	0.999995	0.163494	0.99995	-0.208502	0.761192	-0.47509	0.0302825
BnaA07T0073700ZS	-0.189508	0.999995	0.51698	0.99995	1.31164	0.425157	2.27348	0.0469575
BnaA07T0077000ZS	-0.578133	0.999995	-0.588662	0.403473	0.455003	0.755796	0.522966	0.00951258
BnaA07T0077600ZS	0.382812	0.999995	-0.321349	0.99995	-0.419457	0.922018	-1.3893	0.000356961
BnaA07T0077600ZS.3	0.419618	0.999995	-0.755036	0.736715	0.135515	0.956193	-1.21631	0.0243751
BnaA07T0077800ZS	-0.372678	0.999995	-0.189874	0.94704	-0.617266	0.222786	-0.416972	0.0266898
BnaA07T0079700ZS	-0.227939	0.999995	-0.355528	0.99995	-1.30793	0.34921	-1.62581	0.00762013
BnaA07T0080700ZS	-0.232215	0.999995	-0.401521	0.99995	-1.00168	0.524851	-1.25866	0.0374893
BnaA07T0083300ZS	0.257001	0.999995	-0.526988	0.997746	-1.7272	0.0953671	-2.83892	4.04408e-07
BnaA07T0083900ZS	-0.230708	0.999995	0.0582939	0.99995	0.172597	0.591881	0.466946	0.00153094
BnaA07T0092200ZS	1.32242	0.744491	0.840887	0.915227	-0.941022	0.781807	-2.06145	0.000829228
BnaA07T0106800ZS	0.0568967	0.999995	-0.11995	0.99995	-0.2804	0.279727	-0.456684	0.0306073
BnaA07T0116100ZS	-0.0623721	0.999995	-0.00495567	0.99995	2.33183	0.0850879	2.91269	0.0154839
BnaA07T0117300ZS	-0.234765	0.999995	0.433264	0.720701	0.510739	0.421033	1.21773	7.61714e-06
BnaA07T0120200ZS	-0.0459216	0.999995	-0.270584	0.99995	-0.82768	0.14054	-1.06816	0.0319407
BnaA07T0121100ZS	-0.382584	0.999995	0.850804	0.0646941	-0.512777	0.776538	0.81818	0.0428139
BnaA07T0123600ZS	0.150139	0.999995	-0.398817	0.99995	-0.529735	0.760711	-1.17151	0.0319908
BnaA07T0127300ZS	0.364884	0.742454	0.117275	0.99995	-0.146755	0.742311	-0.395857	0.0435198
BnaA07T0128600ZS	0.498472	0.999995	0.265875	0.99995	-0.747819	0.770348	-1.18352	0.0345038
BnaA07T0130500ZS	-0.00499617	0.999995	0.663995	0.648567	0.419039	0.774204	1.13623	0.0473469
BnaA07T0139000ZS	0.0135806	0.999995	-0.21544	0.99995	-0.307935	0.581108	-0.543465	0.0214145
BnaA07T0139400ZS	-0.0511246	0.999995	-0.521983	0.99995	-2.3342	0.0786777	-4.0486	2.84359e-09
BnaA07T0140200ZS	0.524202	0.288245	-0.0298186	0.99995	-0.459729	0.0753529	-1.01625	0.000350652
BnaA07T0142400ZS	0.596221	0.999995	0.214239	0.99995	-0.47194	0.671173	-0.900032	6.20693e-05
BnaA07T0143300ZS	-0.886462	0.999995	-0.653398	0.99995	-1.56687	0.131925	-1.58421	0.0401931
BnaA07T0143600ZS	0.34875	0.999995	0.0944293	0.99995	-0.815348	0.126534	-1.10249	0.00106453
BnaA07T0144800ZS	-0.394272	0.999995	-0.0480978	0.99995	0.565375	0.0973117	0.927184	0.00078577
BnaA07T0150100ZS	-0.0996292	0.999995	-0.477343	0.99995	-1.94374	0.23939	-5.88023	3.46466e-10
BnaA07T0151700ZS	0.830515	0.833728	-0.220683	0.99995	-0.275085	0.907219	-1.44072	7.41952e-05
BnaA07T0152100ZS	-0.0923948	0.999995	-0.301609	0.743161	-0.344754	0.199894	-0.553581	0.0258233
BnaA07T0152800ZS	0.246298	0.999995	0.137342	0.99995	-0.541788	0.165496	-0.662523	0.00128779
BnaA07T0156200ZS	-0.0483249	0.999995	-0.0547731	0.99995	0.657669	0.154966	0.661431	0.0319089
BnaA07T0162800ZS	-0.261839	0.999995	0.601586	0.920759	0.538193	0.791018	1.56459	0.0237088
BnaA07T0166300ZS	0.453538	0.25761	0.176229	0.834969	-0.038561	0.955793	-0.319485	0.0186108
BnaA07T0172000ZS	-0.88141	0.117513	-0.314042	0.981342	0.152114	0.922964	0.763072	8.93166e-05
BnaA07T0173300ZS	0.362353	0.999995	-0.348959	0.361038	0.103647	0.928456	-0.631009	0.00521737
BnaA07T0173300ZS.4	-0.278876	0.999995	0.232545	0.99995	0.539578	0.774687	1.16483	0.0467386
BnaA07T0183300ZS	-0.766577	0.999995	0.247095	0.962011	0.810096	0.419631	2.07478	6.07732e-09
BnaA07T0185000ZS	0.128089	0.999995	-0.109086	0.99995	-0.478025	0.120984	-0.717125	0.0216503
BnaA07T0188800ZS	0.550601	0.999995	-0.610694	0.99995	-0.374469	0.893882	-1.75674	0.00719893
BnaA07T0188800ZS.2	0.550601	0.999995	-0.610694	0.99995	-0.374469	0.893882	-1.75674	0.00719893
BnaA07T0188800ZS.3	0.550601	0.999995	-0.610694	0.99995	-0.374469	0.893882	-1.75674	0.00719893
BnaA07T0188800ZS.4	0.550601	0.999995	-0.610694	0.99995	-0.374469	0.893882	-1.75674	0.00719893
BnaA07T0191800ZS	-0.541342	0.999995	-0.0193159	0.99995	1.05475	0.0877747	1.68866	0.0018707
BnaA07T0195400ZS	0.0759362	0.999995	-0.0627717	0.99995	0.981328	0.0666194	0.853441	0.0105504
BnaA07T0196700ZS	-0.295601	0.999995	0.296795	0.907645	0.47177	0.589709	1.11175	5.81362e-06
BnaA07T0197100ZS	0.274523	0.999995	0.0380052	0.99995	-0.415926	0.37987	-0.66808	0.0398073
BnaA07T0197600ZS	-0.414299	0.999995	0.00621302	0.99995	1.54537	0.0539133	2.15121	0.00540783
BnaA07T0201900ZS	-0.0306198	0.999995	-0.0321305	0.99995	-0.734051	0.0728506	-0.738117	0.00946098
BnaA07T0202600ZS	0.910405	0.816983	0.312624	0.99995	-0.757549	0.398232	-1.4676	0.000679373
BnaA07T0203600ZS	0.289456	0.999995	-0.144905	0.99995	-0.847704	0.30646	-1.3589	2.67616e-09
BnaA07T0205300ZS	-0.0458307	0.999995	0.0016947	0.99995	0.371735	0.0968413	0.422465	0.0188106
BnaA07T0205700ZS	0.0873253	0.999995	-0.268001	0.99995	-0.538122	0.0507617	-0.899275	0.00338572
BnaA07T0208900ZS	-0.67818	0.999995	0.124776	0.99995	-0.305023	0.891285	0.602058	0.0122028
BnaA07T0210800ZS.1	0.320274	0.999995	-1.03768	0.580259	0.890235	0.80567	-3.55697	0.000553546
BnaA07T0220600ZS	0.643713	0.999995	-0.125025	0.99995	-0.262244	0.812336	-1.0831	0.00423021
BnaA07T0221700ZS	0.250094	0.999995	-0.0223221	0.99995	-0.359713	0.475071	-0.640981	0.0458969
BnaA07T0223900ZS	0.118627	0.999995	-0.140202	0.99995	-0.779183	0.0675944	-1.05057	0.00428786
BnaA07T0226200ZS	-0.891465	0.999995	-0.0556439	0.99995	0.337474	0.910249	1.40155	0.0247978
BnaA07T0226300ZS	0.484328	0.999995	0.392916	0.998884	-0.734905	0.482598	-0.913428	0.0345707
BnaA07T0228800ZS	-1.03505	0.999995	-0.836448	0.710137	-1.95332	0.05903	-1.54998	0.0382216
BnaA07T0229000ZS	-0.858856	0.897962	-0.0583457	0.99995	0.703352	0.167032	1.59878	0.00048093
BnaA07T0231600ZS.1	0.309009	0.999995			-0.923698	0.729901	-2.79077	0.0430943
BnaA07T0231600ZS.2	0.309009	0.999995			-0.923698	0.729901	-2.79077	0.0430943
BnaA07T0235700ZS	-0.994545	0.929565	-0.13491	0.99995	-0.11633	0.960898	0.967488	0.0201744
BnaA07T0238900ZS	0.0691097	0.999995	0.55349	0.225815	0.479271	0.200993	0.976725	8.65625e-05
BnaA07T0238900ZS.1	0.0691097	0.999995	0.55349	0.225815	0.479271	0.200993	0.976725	8.65625e-05
BnaA07T0239800ZS	0.692307	0.829636	-0.320019	0.984034	0.225541	0.867908	-0.838373	0.0146659
BnaA07T0240400ZS.2	-0.400608	0.999995	0.127732	0.99995	0.13078	0.978523	3.89606	0.000777241
BnaA07T0245600ZS	-0.0852272	0.999995	-0.44856	0.99995	-1.02685	0.561984	-1.71013	0.0401623
BnaA07T0248100ZS	0.733061	0.480645	0.523194	0.241367	-0.66507	0.0927207	-0.90759	0.000800246
BnaA07T0250100ZS	0.829523	0.311204	-0.0546049	0.99995	-0.317896	0.796755	-1.2501	0.000349162
BnaA07T0251400ZS	-0.133966	0.999995	0.431044	0.99995	1.85441	0.114299	2.68119	0.00391274
BnaA07T0252400ZS	-0.0272538	0.999995	0.0143142	0.99995	0.528037	0.0886222	0.575234	0.00893289
BnaA07T0253800ZS	-0.123132	0.999995	0.0748482	0.99995	0.650021	0.207253	0.868926	0.0158189
BnaA07T0256300ZS	-0.482363	0.999995	0.343138	0.99388	0.176024	0.922964	1.04719	9.88248e-05
BnaA07T0257800ZS	0.0456337	0.999995	0.0455923	0.99995	-0.704029	0.189838	-0.711381	0.0137459
BnaA07T0259200ZS	0.0359303	0.999995	0.163504	0.99995	0.506533	0.283289	0.645578	0.000849711
BnaA07T0259300ZS	-0.164934	0.999995	-0.87905	0.122888	-0.266591	0.922964	-1.01176	0.000158247
BnaA07T0260000ZS	-0.414183	0.999995	-0.0706832	0.99995	0.938364	0.105515	1.34527	0.00595012
BnaA07T0262200ZS	-0.54361	0.999995	0.153565	0.99995	0.296094	0.756514	1.03603	0.00375815
BnaA07T0263500ZS	-0.423043	0.999995	0.309556	0.99995	0.827092	0.463558	1.72432	0.00608562
BnaA07T0265200ZS	-0.290907	0.999995	0.642858	0.99995	1.06554	0.707057	3.03726	0.0197882
BnaA07T0265400ZS	-0.19687	0.999995	0.104393	0.99995	0.730522	0.084538	1.06178	2.20083e-07
BnaA07T0266700ZS	-0.183336	0.999995	-0.0846992	0.99995	0.414499	0.095135	0.517085	0.0389336
BnaA07T0267000ZS	0.918076	0.999995	-0.321864	0.99995	-0.107377	0.984317	-2.00122	0.0476186
BnaA07T0267600ZS	-0.163627	0.999995	-0.33449	0.99995	2.01127	0.133393	2.26059	0.0419809
BnaA07T0268600ZS	-0.170302	0.999995	0.0290409	0.99995	0.512214	0.634216	0.74868	0.0490151
BnaA07T0269900ZS	0.115567	0.999995	-0.374772	0.99995	-1.10344	0.14936	-1.67903	0.00313285
BnaA07T0272600ZS	1.28194	0.220868	-0.142326	0.99995	-1.63587	0.232465	-3.58988	1.48223e-06
BnaA07T0273500ZS	0.760736	0.999995	0.271219	0.99995	-0.183652	0.930082	-0.762684	0.0169811
BnaA07T0283100ZS	0.37262	0.991491	0.105675	0.99995	-0.441649	0.136899	-0.713184	4.82786e-05
BnaA07T0283200ZS	-0.0306967	0.999995	0.0981069	0.99995	-0.691711	0.155649	-0.566978	0.0275694
BnaA07T0301800ZS	0.0795595	0.999995	-0.317084	0.800443	-0.457613	0.213052	-0.859151	0.00778865
BnaA07T0302800ZS	0.17321	0.999995	0.244919	0.696681	0.540654	0.0761251	0.606438	0.0332653
BnaA07T0303700ZS	0.825439	0.999995	0.894061	0.537714	-0.964941	0.464844	-0.991284	0.000731095
BnaA07T0303800ZS	0.61441	0.999995	0.753475	0.634096	-0.649738	0.820506	-0.838025	0.0450243
BnaA07T0305200ZS	-0.239046	0.999995	0.733705	0.346817	0.276323	0.885776	1.31505	0.030475
BnaA07T0306800ZS	-0.123021	0.999995	-0.0387983	0.99995	1.20609	0.169005	1.38355	0.000742304
BnaA07T0308800ZS	-0.191229	0.999995	0.12975	0.99995	0.690741	0.0994957	1.03206	0.00203169
BnaA07T0309200ZS	-0.761503	0.999995	-0.545807	0.833188	-1.3246	0.0722257	-1.06311	0.0103508
BnaA07T0311500ZS	-0.101713	0.999995	0.400071	0.99995	0.58582	0.727922	1.18899	0.00507774
BnaA07T0312700ZS	0.143425	0.999995	0.0528534	0.99995	-0.558132	0.166278	-0.656788	0.0034146
BnaA07T0314000ZS	-0.105525	0.999995	0.711117	0.744384	1.44045	0.117963	2.39029	0.000249831
BnaA07T0319300ZS	-0.125734	0.999995	0.519124	0.964427	0.409105	0.821974	1.14145	0.0152771
BnaA07T0321200ZS	-0.299232	0.999995	-0.316166	0.99995	-1.28165	0.190671	-1.46623	3.80184e-05
BnaA07T0322200ZS	-0.0596225	0.999995	-0.590386	0.186839	-0.131407	0.922964	-0.673387	0.0182145
BnaA07T0332500ZS	0.468013	0.999995	-0.60373	0.716788	0.0114968	0.999707	-1.24499	0.000167604
BnaA07T0334900ZS	0.143471	0.999995	-0.152636	0.99995	-0.0433082	0.942102	-0.33971	0.038842
BnaA07T0337200ZS	-0.256466	0.999995	-0.0905998	0.99995	-0.794012	0.141218	-0.621788	0.0309033
BnaA07T0339600ZS	-1.09727	0.667553	0.389511	0.6932	0.853075	0.321705	2.60977	6.46007e-14
BnaA07T0340900ZS	0.282686	0.999995	0.196861	0.99995	-0.856412	0.248388	-0.975947	0.0436111
BnaA07T0341400ZS	-0.250723	0.999995	0.451403	0.99995	0.659147	0.744926	1.55812	0.00169805
BnaA07T0341600ZS	-0.271842	0.999995	0.636634	0.875698	0.59648	0.637927	1.60956	0.0206953
BnaA07T0341800ZS	0.37509	0.999995	-0.106093	0.99995	-0.368601	0.573778	-0.86888	0.00416207
BnaA07T0342000ZS	0.3748	0.999995	0.169714	0.99995	-1.52047	0.280383	-2.01283	0.00459852
BnaA07T0345000ZS	-0.624056	0.999995	-0.24407	0.99995	0.876272	0.33859	1.40548	0.0387256
BnaA07T0347800ZS	0.0573564	0.999995	-0.0647907	0.99995	0.931384	0.366435	0.861006	0.00840357
BnaA07T0348100ZS	0.152237	0.999995	0.185376	0.99995	0.502438	0.553367	0.537905	0.0327617
BnaA07T0348700ZS	-0.249369	0.999995	-0.0153699	0.99995	0.687555	0.336035	0.967802	0.00965537
BnaA07T0350600ZS	0.478556	0.999995	0.27321	0.99995	-1.07574	0.236302	-1.34073	0.0158278
BnaA07T0352800ZS	-0.0495995	0.999995	-0.281054	0.99995	-0.474307	0.58609	-0.721066	0.0300527
BnaA07T0353900ZS	0.371701	0.999995	0.00375557	0.99995	-0.718829	0.44045	-1.16837	0.00023358
BnaA07T0355900ZS	-0.210039	0.999995	0.294034	0.833703	0.311893	0.301948	0.825841	0.000347707
BnaA07T0361100ZS	-0.131053	0.999995	-0.961538	0.714094	-0.568321	0.898213	-1.82987	0.000493119
BnaA07T0366500ZS	-0.313077	0.999995	-0.431682	0.99995	-0.976395	0.173446	-1.10291	0.0178423
BnaA07T0366600ZS	-0.289237	0.999995	-0.25093	0.99995	2.09503	0.140037	2.87513	0.0322022
BnaA07T0368400ZS	-0.808782	0.999995	-0.146956	0.99995	0.499545	0.829947	1.52614	0.0215126
BnaA07T0369800ZS	-0.374377	0.999995	0.020014	0.99995	0.576434	0.388674	1.01161	0.0442658
BnaA07T0369900ZS	-0.0283687	0.999995	-0.616769	0.534552	-0.32058	0.864863	-0.938226	0.0304012
BnaA07T0371000ZS	-0.34112	0.999995	0.21051	0.99995	0.0656419	0.930814	0.631749	0.0256052
BnaA07T0371500ZS	0.143179	0.999995	-0.520066	0.99995	-0.263922	0.936114	-1.17749	0.00508983
BnaA07T0371900ZS	-0.317373	0.999995	0.252442	0.99995	0.677409	0.422086	1.32294	0.000354917
BnaA07T0378400ZS.1	1.14323	0.856304	-0.412734	0.99995	1.00798	0.691044	-3.45874	0.00575694
BnaA07T0382200ZS	0.108846	0.999995	0.0507333	0.99995	-1.32334	0.059721	-1.45543	7.78688e-05
BnaA07T0383000ZS	0.220892	0.999995	-0.288479	0.99995	-1.55594	0.271145	-2.62363	0.00734022
BnaA07T0383600ZS	0.0708382	0.999995	-0.0107532	0.99995	-0.518431	0.216614	-0.604953	0.0089067
BnaA07T0384600ZS	-0.44597	0.999995	-0.527588	0.886902	-0.725422	0.48206	-0.827929	0.0200061
BnaA07T0385700ZS	-0.292047	0.999995	-0.0574132	0.99995	0.386936	0.264877	0.629699	0.0452864
BnaA07T0388700ZS	0.920678	0.999995	0.445283	0.99995	-0.139758	0.969163	-0.934265	0.0448073
BnaA07T0389800ZS	-0.688864	0.999995	0.182201	0.99995	0.608274	0.321153	1.55571	3.48551e-07
BnaA07T0390400ZS	0.100361	0.999995			-2.03811	0.215231	-3.06224	0.0191885
BnaA08T0002600ZS	0.362328	0.999995	-0.0251997	0.99995	-0.493926	0.357846	-0.894241	0.00677934
BnaA08T0015000ZS.2	-0.256566	0.999995	0.605415	0.223306	0.600619	0.209529	1.50463	2.26267e-12
BnaA08T0015100ZS	0.0138892	0.999995	0.195918	0.99995	0.572628	0.287408	0.769203	0.00154112
BnaA08T0017900ZS	-0.297576	0.999995	-0.861399	0.879447	-1.55621	0.155075	-2.69927	0.0199543
BnaA08T0029500ZS	0.000149959	0.999995	0.129989	0.99995	0.48883	0.156248	0.624372	0.014005
BnaA08T0031200ZS	-0.0577268	0.999995	0.464595	0.99995	2.33245	0.107931	3.7635	0.000988568
BnaA08T0034100ZS	-0.0436275	0.999995	0.446773	0.99995	2.07519	0.171211	3.07829	0.00930561
BnaA08T0035700ZS	-0.264137	0.999995	-0.309144	0.99995	2.06905	0.0892518	2.57229	0.044623
BnaA08T0035700ZS.1	0.30248	0.999995	-0.277797	0.99995	2.37003	0.114408	2.77954	0.00661081
BnaA08T0046600ZS	0.0423789	0.999995	0.128072	0.99995	0.664559	0.068643	0.758426	0.0051349
BnaA08T0046800ZS	-0.0522916	0.999995	-0.216839	0.99995	1.32811	0.169943	1.23716	0.0441902
BnaA08T0048400ZS	-0.41825	0.999995	0.00286064	0.99995	0.74531	0.298327	1.23852	4.92348e-10
BnaA08T0048500ZS	-0.908039	0.516784	-0.345679	0.99995	0.66632	0.311392	1.31194	0.000159245
BnaA08T0050500ZS	-0.58341	0.999995	0.21074	0.99995	-0.0186873	0.999014	0.896072	0.049718
BnaA08T0059100ZS	-0.185097	0.999995	0.207816	0.930353	0.544336	0.0592473	0.949507	3.3759e-07
BnaA08T0059300ZS	-0.462377	0.999995	0.0700168	0.99995	0.624378	0.4262	1.22499	0.0363152
BnaA08T0059300ZS.1	-0.462377	0.999995	0.0700168	0.99995	0.624378	0.4262	1.22499	0.0363152
BnaA08T0059300ZS.2	-0.462377	0.999995	0.0700168	0.99995	0.624378	0.4262	1.22499	0.0363152
BnaA08T0059700ZS	-0.0933455	0.999995	0.293012	0.880917	0.318942	0.829947	0.733978	0.0228238
BnaA08T0065900ZS	-0.167066	0.999995	0.199393	0.99995	0.324203	0.493221	0.702274	0.0117659
BnaA08T0069900ZS	-0.27654	0.999995	0.14233	0.99995	0.360791	0.75598	0.813448	0.0197868
BnaA08T0071300ZS	-0.608834	0.999995	-0.207049	0.99995	0.262905	0.904483	0.759842	0.0179297
BnaA08T0072900ZS	-0.141373	0.999995	0.132822	0.99995	0.480265	0.33437	0.767021	0.0367524
BnaA08T0074200ZS.3	0.886302	0.999995	-1.26579	0.356378	1.94055	0.261754	-3.59709	0.00351168
BnaA08T0075100ZS	0.365101	0.999995	0.0640508	0.99995	-0.583427	0.0744251	-0.881036	0.0482196
BnaA08T0077200ZS	0.129484	0.999995	-0.0672474	0.99995	-0.456491	0.596033	-0.672109	0.0241342
BnaA08T0083000ZS	-0.292682	0.999995	0.0366564	0.99995	0.337349	0.67287	0.693487	0.0200746
BnaA08T0087500ZS	-0.173293	0.999995	-0.365908	0.99995	-1.8013	0.24819	-2.62839	0.0154349
BnaA08T0088800ZS	-0.367611	0.999995	-0.265755	0.99995	0.954037	0.316354	1.13745	0.0408047
BnaA08T0089200ZS	0.135769	0.999995	-0.840277	0.769169	-0.566692	0.738409	-1.77192	0.00234369
BnaA08T0089700ZS	-0.33082	0.999995	-0.071382	0.99995	1.13617	0.0779216	1.45008	0.0088003
BnaA08T0093200ZS	0.0420174	0.999995	-0.058621	0.99995	-0.532179	0.228698	-0.638818	0.000220797
BnaA08T0096300ZS	-0.22915	0.999995	0.0911659	0.99995	0.714354	0.332716	1.07656	0.0412315
BnaA08T0100200ZS	-0.122957	0.999995	0.465238	0.558363	0.415887	0.54196	1.03068	0.00144766
BnaA08T0103800ZS	0.691702	0.999995	0.0240837	0.99995	-1.66723	0.1517	-2.43742	0.00534675
BnaA08T0111400ZS	0.407807	0.999995	0.233297	0.99995	-0.799808	0.183942	-0.99773	0.00733691
BnaA08T0112400ZS	1.25617	0.692859	0.941061	0.680716	-0.938138	0.664543	-1.62188	0.00026141
BnaA08T0115900ZS	0.55738	0.999995	-0.0519775	0.99995	-0.495557	0.829947	-1.3188	5.78557e-05
BnaA08T0116100ZS	-0.287037	0.999995	0.193346	0.99995	0.245742	0.893251	0.769912	2.03675e-05
BnaA08T0116500ZS	0.223637	0.999995	-0.0902907	0.99995	-0.183905	0.639824	-0.498909	0.0160587
BnaA08T0118600ZS	0.0437164	0.999995	0.709357	0.359097	0.379988	0.645423	1.08428	0.00510196
BnaA08T0121200ZS	0.213048	0.999995	0.173738	0.99995	-0.381969	0.505339	-0.431537	0.012214
BnaA08T0122100ZS	-0.241683	0.999995	0.0425266	0.99995	0.12677	0.860417	0.419742	0.00545964
BnaA08T0122300ZS	-0.229143	0.999995	-0.106062	0.99995	0.689676	0.18342	0.842238	0.0111318
BnaA08T0125400ZS	-0.0139714	0.999995	-0.339219	0.99995	-0.547005	0.199092	-0.884385	0.00979603
BnaA08T0125900ZS	-0.0321418	0.999995	0.0117369	0.99995	-0.446836	0.0583513	-0.401137	0.0241342
BnaA08T0126300ZS	0.352695	0.999995	0.224811	0.99995	-0.442139	0.0804824	-0.570173	0.023001
BnaA08T0128700ZS	0.36585	0.999995	0.183147	0.99995	-0.601365	0.168693	-0.780825	0.0465023
BnaA08T0144300ZS	0.374914	0.999995	-0.0704351	0.99995	-0.12991	0.922964	-0.58661	0.0294155
BnaA08T0156400ZS	-0.47216	0.999995	-1.19502	0.497382	-0.375214	0.922964	-1.63755	0.0447969
BnaA08T0165000ZS	-0.0541016	0.999995	0.275486	0.99995	1.08427	0.12071	1.44488	0.0209228
BnaA08T0167000ZS.1	0.158754	0.999995	0.131251	0.99995	0.788482	0.090401	0.769089	7.38993e-06
BnaA08T0167100ZS	0.151622	0.999995	0.344112	0.99995	-2.61556	0.0549055	-2.24934	0.0404994
BnaA08T0172100ZS	-0.252402	0.999995	0.385146	0.861549	0.166101	0.770547	0.820318	0.0367372
BnaA08T0176700ZS	-0.928094	0.999995	-0.0132813	0.99995	0.7585	0.608775	2.02797	0.0112451
BnaA08T0180900ZS	-0.261692	0.999995	-1.29719	0.423057	-0.391786	0.922964	-2.55008	3.67666e-07
BnaA08T0181700ZS	-0.0943259	0.999995	0.164793	0.99995	0.177389	0.829589	0.444077	0.00597054
BnaA08T0183200ZS	-0.191577	0.999995	0.349152	0.99995	1.55102	0.265472	2.49493	0.00830611
BnaA08T0184800ZS	0.116016	0.999995	-0.540968	0.652084	-0.38783	0.563371	-1.06767	0.0173202
BnaA08T0190200ZS	-0.693929	0.999995	0.836852	0.716459	-0.636827	0.887485	1.80643	0.0460494
BnaA08T0191600ZS	0.700865	0.999995	0.160485	0.99995	-1.22221	0.168619	-1.88945	3.8868e-05
BnaA08T0191700ZS	0.868498	0.16484	0.289952	0.962796	-0.127187	0.922964	-0.746164	0.00525227
BnaA08T0191800ZS	0.384286	0.999995	0.04963	0.99995	-0.251123	0.922964	-0.715658	0.0484253
BnaA08T0192100ZS	-1.44821	0.246721	-0.0681189	0.99995	0.278262	0.893828	1.99115	0.000764817
BnaA08T0198500ZS	-0.440371	0.999995	0.0826373	0.99995	0.991037	0.145527	1.60502	0.0271766
BnaA08T0200700ZS	-0.176151	0.999995	0.0261647	0.99995	0.610126	0.413843	0.835253	0.0181341
BnaA08T0201700ZS	0.127187	0.999995	-0.16056	0.99995	-0.270825	0.757395	-0.567501	0.0159343
BnaA08T0202100ZS	-0.604839	0.999995	-0.0123897	0.99995	0.908457	0.254789	1.60983	0.00135326
BnaA08T0202500ZS	0.0295091	0.999995	-0.0431282	0.99995	-0.494687	0.112334	-0.568665	0.00857505
BnaA08T0204200ZS	-0.493643	0.999995	-0.203547	0.99995	0.496686	0.458377	0.818753	0.0151804
BnaA08T0205400ZS	-0.46325	0.999995	-0.16181	0.99995	0.553494	0.258775	0.888447	0.00120663
BnaA08T0207800ZS	0.0324723	0.999995	0.145922	0.99995	0.653398	0.0895086	0.768876	0.0357446
BnaA08T0209100ZS	0.131327	0.999995	0.259878	0.99995	-0.782732	0.0854596	-0.655041	0.00466785
BnaA08T0217300ZS	-0.409009	0.999995	-0.420896	0.99995	-1.71588	0.12648	-1.9039	0.0338046
BnaA08T0218000ZS	0.281231	0.999995	0.336529	0.62385	-0.534477	0.098972	-0.481247	0.042038
BnaA08T0220400ZS	-0.113717	0.999995	-0.33212	0.99995	-0.904612	0.064183	-1.13951	0.00157333
BnaA08T0221200ZS	-0.388405	0.999995	0.0352615	0.99995	0.442011	0.269231	0.887844	0.000275478
BnaA08T0221900ZS	-0.119379	0.999995	0.0747265	0.99995	0.684621	0.740263	1.01336	0.031302
BnaA08T0222900ZS	0.197778	0.999995	0.295666	0.535042	0.445639	0.165115	0.546092	0.00035953
BnaA08T0224900ZS	-0.300418	0.999995	-0.0585038	0.99995	0.460358	0.713641	0.752634	0.0371555
BnaA08T0225000ZS	-0.123308	0.999995	0.185537	0.939482	0.240199	0.558934	0.55622	0.00298634
BnaA08T0226700ZS	-0.255957	0.999995	0.0388338	0.99995	0.85924	0.193034	1.20392	0.00522868
BnaA08T0226800ZS	0.116211	0.999995	0.100807	0.99995	-0.413981	0.0600838	-0.428485	0.0196041
BnaA08T0228900ZS	0.386584	0.999995	0.255315	0.99995	-0.96828	0.0774055	-1.13406	0.00324529
BnaA08T0231100ZS	-0.223875	0.999995	0.304904	0.99995	0.823861	0.156326	1.39255	0.00231211
BnaA08T0233500ZS	0.221514	0.999995	0.418623	0.548051	1.16309	0.167808	1.39273	2.4176e-07
BnaA08T0233500ZS.1			0.322917	0.99995	0.892828	0.743474	3.30088	0.00758949
BnaA08T0233700ZS	0.888745	0.45409	0.00723798	0.99995	-0.119681	0.940744	-1.08388	6.19162e-05
BnaA08T0235200ZS	-0.37066	0.999995	0.626628	0.58099	0.308145	0.917129	1.43447	0.000385574
BnaA08T0235300ZS	-0.0172175	0.999995	-0.264022	0.99995	1.26435	0.0637473	1.05046	0.03495
BnaA08T0235600ZS	0.0332712	0.999995	-0.257848	0.99995	-1.54365	0.112392	-2.03917	0.000260256
BnaA08T0237500ZS	0.0844894	0.999995	-0.367367	0.69016	-0.122469	0.922964	-0.583969	0.0399859
BnaA08T0239900ZS	-0.220937	0.999995	-0.00802791	0.99995	1.45522	0.0671608	1.79347	0.00542433
BnaA08T0243200ZS	0.362938	0.999995	0.219838	0.962011	-0.527636	0.121753	-0.687701	0.0468015
BnaA08T0243400ZS	-0.479769	0.999995	0.0348774	0.99995	0.121526	0.932007	0.691101	0.0186108
BnaA08T0244700ZS	-0.639329	0.999995	-0.335827	0.992904	0.284392	0.922964	0.725468	0.00871288
BnaA08T0245400ZS	-0.10266	0.999995	0.0631241	0.99995	0.797995	0.106878	0.974798	0.0349183
BnaA08T0246600ZS	0.0817415	0.999995	-0.118161	0.99995	-0.441076	0.352234	-0.648848	2.12577e-07
BnaA08T0248700ZS	-0.270044	0.999995	-0.00100776	0.99995	0.563344	0.0898609	0.843117	0.00144584
BnaA08T0250400ZS	-0.200228	0.999995	-0.301948	0.512322	0.591351	0.132176	0.507988	0.0473549
BnaA08T0251200ZS	-0.38708	0.999995	0.141047	0.99995	1.27681	0.14345	1.99778	4.52378e-05
BnaA08T0251400ZS	-0.225589	0.999995	-0.100396	0.99995	0.628166	0.071038	0.771349	0.00134069
BnaA08T0252000ZS	-0.285635	0.999995	0.0156662	0.99995	0.591484	0.497542	0.946826	0.0256978
BnaA08T0252300ZS	-0.293585	0.999995	0.569389	0.752475	0.168199	0.922964	1.09568	0.0203031
BnaA08T0253900ZS	-0.454397	0.999995	0.286142	0.99995	0.834997	0.453726	1.74309	0.00798749
BnaA08T0256100ZS.1	0.591804	0.999995	-0.566564	0.98294	-0.25243	0.94176	-6.07369	9.30095e-11
BnaA08T0256300ZS	0.113633	0.999995	0.237269	0.99995	0.770326	0.0576785	0.895018	0.0107465
BnaA08T0256500ZS	-0.268777	0.999995	0.0420264	0.99995	0.397661	0.377494	0.723386	0.00525518
BnaA08T0257200ZS	0.106475	0.999995	-0.507703	0.99995	-0.750342	0.50597	-1.45814	0.0197485
BnaA08T0261700ZS	-1.58232	0.293921	-0.00766681	0.99995	-0.247088	0.928922	2.06441	0.000541036
BnaA08T0262800ZS	0.18315	0.999995	-0.459722	0.99995	-1.0518	0.357679	-1.88223	0.000797742
BnaA08T0263400ZS	0.0440696	0.999995			-1.35486	0.522352	-3.0459	0.021622
BnaA08T0263700ZS	0.172727	0.999995	-0.0407384	0.99995	-0.281913	0.639492	-0.501167	0.00240083
BnaA08T0264600ZS	-0.135758	0.999995	0.51026	0.145063	0.269925	0.704484	0.931277	0.000495965
BnaA08T0267100ZS.1	-0.379712	0.999995	0.354936	0.99995	-0.0760717	0.993104	8.12879	6.98132e-23
BnaA08T0267400ZS.2	-0.0891107	0.999995	-1.18647	0.243228	-0.139424	0.959171	-1.46868	0.000249831
BnaA08T0275500ZS	0.692647	0.999995	0.380258	0.99995	-0.367962	0.922964	-0.93766	0.0236891
BnaA08T0282100ZS	-0.578918	0.937107	-0.249526	0.565592	0.172962	0.872643	0.536611	0.0410764
BnaA08T0283000ZS	-1.23952	0.468219	-0.638717	0.313871	0.0256471	0.99841	0.921572	0.0110219
BnaA08T0284600ZS	0.441161	0.999995	-0.0855106	0.99995	-0.506508	0.422754	-1.08463	0.0334463
BnaA08T0287200ZS	0.113115	0.999995	0.233071	0.621672	0.348624	0.13398	0.471961	0.00071609
BnaA08T0291300ZS	-0.489615	0.999995	0.40443	0.513586	-0.436559	0.814274	0.54738	0.0245454
BnaA08T0300800ZS	0.668511	0.999995	-0.1903	0.99995	0.0260453	0.999707	-1.29862	0.00725685
BnaA08T0303100ZS	0.194243	0.999995	-0.38308	0.99995	-0.130657	0.978523	-1.06648	0.0418179
BnaA08T0304600ZS	-0.686263	0.999995	-0.60783	0.443566	0.756116	0.384426	0.955802	0.0419861
BnaA08T0304800ZS	-0.286232	0.999995	-0.0947506	0.99995	0.396547	0.371114	0.602077	0.035378
BnaA08T0310400ZS	0.668042	0.999995	-0.312049	0.99995	-0.273839	0.922964	-1.46721	0.0319329
BnaA08T0317900ZS	-0.16751	0.999995	0.608646	0.651251	0.391069	0.716372	1.21767	0.0105831
BnaA09T0000900ZS	0.123376	0.999995	-0.0932625	0.99995	-0.619373	0.205678	-0.851245	6.25353e-05
BnaA09T0003700ZS	0.342233	0.999995	-0.369641	0.809234	-0.331206	0.621638	-1.07102	0.0150358
BnaA09T0004100ZS	0.413869	0.841491	-0.109803	0.99995	-0.203375	0.736461	-0.73309	0.0108366
BnaA09T0004600ZS	0.389957	0.999995	-0.104911	0.99995	-0.771253	0.0742385	-1.28971	1.45361e-09
BnaA09T0005400ZS.1			0.953067	0.788844	2.31807	0.127324	4.95251	5.60963e-07
BnaA09T0007400ZS	0.0380537	0.999995	-0.822645	0.526542	-1.01056	0.164106	-1.98039	1.05986e-05
BnaA09T0007900ZS	0.358141	0.999995	-0.176544	0.99995	-0.30319	0.783322	-0.87086	0.0163664
BnaA09T0011100ZS	-0.0635964	0.999995	-0.379697	0.99995	1.83504	0.307473	2.94958	0.025279
BnaA09T0012300ZS	0.391689	0.999995	0.418971	0.932995	0.825572	0.514226	0.826996	0.0426336
BnaA09T0012300ZS.2	0.0551421	0.999995	0.216112	0.960911	0.423582	0.141149	0.589245	0.00616673
BnaA09T0012600ZS	0.054463	0.999995	-0.141621	0.99995	1.29571	0.481771	1.34177	0.0428917
BnaA09T0013700ZS.1			0.953067	0.788844	2.31807	0.127324	4.95251	5.60963e-07
BnaA09T0015900ZS.1	0.485772	0.999995	-0.386315	0.99995	-1.06195	0.729901	-5.82413	2.51668e-10
BnaA09T0018500ZS	-0.172353	0.999995	0.431878	0.99995	1.84386	0.101831	2.67698	0.00901776
BnaA09T0019400ZS	0.464448	0.999995	0.265971	0.99995	-1.16193	0.345633	-1.63564	0.0367766
BnaA09T0019600ZS	-0.235418	0.999995	-0.161805	0.99995	0.752402	0.0660839	0.840871	0.0194989
BnaA09T0021700ZS	0.0251489	0.999995	0.321888	0.667094	0.47892	0.2118	0.781861	0.00158356
BnaA09T0023600ZS	0.422257	0.999995	0.68203	0.1017	-0.75029	0.143339	-0.506901	0.0212503
BnaA09T0024600ZS	-0.227858	0.999995	1.01501	0.416461	0.244211	0.928413	1.71249	0.0322216
BnaA09T0026400ZS	0.317539	0.999995	-0.76857	0.898688	-0.838185	0.684979	-2.32118	0.000424249
BnaA09T0026700ZS	0.279913	0.999995	0.106225	0.99995	-0.622313	0.179644	-0.817181	0.00107737
BnaA09T0027100ZS	-0.29961	0.999995	-0.629291	0.318326	-0.40067	0.70313	-0.733813	0.0408571
BnaA09T0030000ZS	0.670212	0.947939	0.23404	0.99995	-0.385422	0.71447	-0.863822	0.00714884
BnaA09T0031300ZS	-0.170648	0.999995	-0.723654	0.378157	-0.205072	0.922964	-0.791365	0.0314603
BnaA09T0032000ZS.1	-0.210756	0.999995	0.139023	0.99995	0.621424	0.112055	0.984233	0.0351741
BnaA09T0032900ZS	-1.25676	0.541533	0.732339	0.805504	-0.754908	0.5117	1.6033	0.0413587
BnaA09T0033200ZS	0.254968	0.999995	-0.0283529	0.99995	-0.109334	0.881982	-0.394946	0.0224165
BnaA09T0033300ZS	0.300828	0.999995	0.0932784	0.99995	-1.58629	0.101793	-1.98384	7.14845e-05
BnaA09T0037900ZS	0.190363	0.999995	0.132154	0.99995	-0.447735	0.49251	-0.511873	0.0308603
BnaA09T0038300ZS	0.26935	0.999995	0.131652	0.99995	-0.729069	0.0535991	-0.881516	0.00137689
BnaA09T0038700ZS	0.262476	0.999995	-0.3506	0.99995	-0.665027	0.831379	-1.64169	0.00720103
BnaA09T0039000ZS	-0.0373338	0.999995	-0.172851	0.99995	-0.515779	0.393971	-0.651535	0.0316518
BnaA09T0054300ZS	0.119711	0.999995	-0.0614568	0.99995	-0.716108	0.26929	-0.911865	0.0496986
BnaA09T0094700ZS	0.454059	0.999995	-0.551642	0.999297	-0.361297	0.92714	-2.71903	0.0486779
BnaA09T0102200ZS	0.693638	0.736971	-0.108579	0.99995	-0.225591	0.922964	-1.08979	0.000274512
BnaA09T0104700ZS	0.491056	0.279657	0.138906	0.99995	-0.198136	0.701348	-0.554119	0.00282467
BnaA09T0115100ZS	0.796239	0.914377	0.411084	0.800913	-0.0570819	0.980959	-0.524154	0.0475309
BnaA09T0115400ZS	-0.301241	0.999995	0.224439	0.99995	1.68942	0.100464	2.5214	0.00136454
BnaA09T0118400ZS	0.577407	0.999995	-0.13411	0.99995	-0.533591	0.728433	-1.33371	0.0176074
BnaA09T0119400ZS.1	0.0935399	0.999995	-0.310733	0.585111	-0.426719	0.516164	-0.846575	1.29974e-10
BnaA09T0121200ZS	0.189649	0.999995	-0.0812812	0.99995	-1.31852	0.0982185	-1.71452	5.29464e-10
BnaA09T0124700ZS	0.212354	0.999995	-0.253545	0.991898	-0.140597	0.91223	-0.617105	0.0037318
BnaA09T0126400ZS	-0.192464	0.999995	-0.00524782	0.99995	0.71986	0.121078	0.922091	0.0434809
BnaA09T0126600ZS	0.261429	0.999995	0.640175	0.584842	1.4923	0.063217	1.87167	9.80847e-05
BnaA09T0129600ZS	-0.173668	0.999995	0.529726	0.757599	0.182947	0.922964	0.961449	0.0146187
BnaA09T0140500ZS	0.815824	0.999995	0.508526	0.975433	-0.714681	0.619413	-1.18322	0.0239886
BnaA09T0157500ZS	0.163023	0.999995	0.00121102	0.99995	-0.397671	0.267282	-0.563348	0.0221976
BnaA09T0159500ZS	0.314453	0.999995	0.183405	0.99995	-0.458518	0.0501091	-0.586562	0.0163883
BnaA09T0161700ZS	-0.166549	0.999995	0.0691776	0.99995	0.971818	0.168944	1.27234	0.000260871
BnaA09T0163600ZS	0.056857	0.999995	-0.456139	0.99995	-0.828192	0.790924	-1.88109	0.048436
BnaA09T0164600ZS	0.737841	0.999995	-0.0224677	0.99995	-0.487675	0.890546	-1.51466	0.00183823
BnaA09T0167400ZS	0.463386	0.999995	0.178072	0.99995	-0.651671	0.164917	-0.967899	4.34245e-05
BnaA09T0170900ZS	0.0245958	0.999995	-0.0609298	0.99995	-0.449271	0.198578	-0.535644	0.0116296
BnaA09T0173200ZS	0.460787	0.999995	-0.140927	0.99995	-0.330236	0.897517	-1.01096	0.0077798
BnaA09T0174000ZS	0.937646	0.925851	0.229981	0.99995	-0.657318	0.779133	-1.48861	0.0107315
BnaA09T0174600ZS	-0.193463	0.999995	0.210908	0.99995	2.16397	0.111682	4.01956	0.000372877
BnaA09T0174900ZS	0.0753939	0.999995	0.44892	0.99995	1.2892	0.376715	1.78685	0.0198979
BnaA09T0175900ZS	0.0362057	0.999995	0.0283442	0.99995	-0.462703	0.217277	-0.472569	0.0081192
BnaA09T0176500ZS	0.236112	0.999995	0.128791	0.99995	-0.517901	0.123365	-0.629242	0.0058256
BnaA09T0178300ZS	-0.0279781	0.999995	0.324587	0.752475	0.282357	0.729416	0.64846	0.00466128
BnaA09T0179800ZS	-0.32125	0.999995	0.20509	0.99995	0.858978	0.119379	1.44586	1.80314e-08
BnaA09T0180400ZS	0.200082	0.999995	0.374479	0.99995	-0.950496	0.19118	-0.775865	0.0257071
BnaA09T0180900ZS	0.314799	0.999995	0.0165369	0.99995	-0.709124	0.141985	-1.04026	9.58024e-10
BnaA09T0180900ZS.1	-0.290236	0.999995	0.00399701	0.99995	1.28476	0.605425	5.65175	9.25669e-20
BnaA09T0204400ZS	-0.4303	0.999995	0.23347	0.99995	-0.0493602	0.967556	0.646443	0.0417382
BnaA09T0214700ZS	0.22453	0.999995	-0.0337012	0.99995	-1.44504	0.405499	-2.07977	0.0189808
BnaA09T0219000ZS	0.0057285	0.999995	0.247107	0.99995	0.994919	0.219438	1.28039	0.0239618
BnaA09T0221800ZS	0.137305	0.999995	-0.135336	0.99995	-0.406778	0.399552	-0.68809	0.000254649
BnaA09T0223500ZS			1.15977	0.565269	1.33137	0.546987	3.70329	0.00133221
BnaA09T0226600ZS	0.834315	0.999995			-0.649166	0.829947	-3.68913	0.00148576
BnaA09T0227300ZS	-0.109092	0.999995	0.169765	0.99995	-1.88589	0.0529027	-1.71253	0.00381486
BnaA09T0230000ZS	0.0834075	0.999995	0.000982945	0.99995	0.938985	0.107443	0.866185	0.0231981
BnaA09T0233300ZS	0.0139525	0.999995	-0.116114	0.99995	-1.51423	0.482462	-3.27172	0.00442516
BnaA09T0234600ZS.1	-0.460745	0.999995	-0.196843	0.99995	1.58152	0.348476	3.23519	6.17421e-05
BnaA09T0235000ZS.1	0.158727	0.999995	-0.542315	0.966314	-0.285609	0.861646	-1.05609	0.046554
BnaA09T0235000ZS.2			1.20738	0.409001			2.84611	0.0372549
BnaA09T0235000ZS.5	0.0583955	0.999995	-0.421615	0.99995	-2.17826	0.142964	-5.93827	1.3016e-10
BnaA09T0235600ZS	0.124806	0.999995	-0.175668	0.99995	-0.601069	0.378416	-0.923159	0.0496054
BnaA09T0235800ZS	0.0917208	0.999995	-0.0354881	0.99995	-0.441072	0.170351	-0.5702	0.00143896
BnaA09T0241900ZS	0.555779	0.999995	0.142286	0.99995	-0.22702	0.862647	-0.68051	0.00363791
BnaA09T0244100ZS	0.181084	0.999995	0.617998	0.234028	0.197441	0.910404	0.648548	0.0347414
BnaA09T0254500ZS	0.444767	0.999995	0.201429	0.99995	1.14804	0.11871	0.90753	0.0116681
BnaA09T0377500ZS	-0.263019	0.999995	-0.379004	0.985289	1.15891	0.0515689	1.09502	0.000817973
BnaA09T0383200ZS	-0.913703	0.999995	-1.65971	0.0958182	-1.24052	0.182264	-2.32898	0.00791384
BnaA09T0384100ZS			0.649624	0.99995	1.09027	0.660896	2.72226	0.0484253
BnaA09T0388000ZS	-1.46808	0.406845	-0.355087	0.99995	-1.52219	0.454485	-4.38905	4.04378e-10
BnaA09T0389700ZS	-0.12109	0.999995	-0.478602	0.853836	-0.7797	0.159347	-1.14393	0.0163945
BnaA09T0390700ZS	0.339891	0.999995	0.0573862	0.99995	-0.227972	0.699259	-0.518649	0.000882878
BnaA09T0395600ZS	-0.136911	0.999995	0.119592	0.99995	0.152981	0.757889	0.414974	0.0335574
BnaA09T0401200ZS	-0.371514	0.999995	-0.101457	0.99995	0.313702	0.669389	0.604273	0.0306515
BnaA09T0407000ZS	-0.0992173	0.999995	-0.266179	0.99995	-0.825672	0.40523	-1.06523	0.00725982
BnaA09T0412700ZS	0.0952094	0.999995	0.061039	0.99995	-0.488933	0.692688	-0.542844	0.0489493
BnaA09T0419600ZS	-0.0986868	0.999995	-0.0930922	0.99995	1.49823	0.196621	1.69909	0.0245526
BnaA09T0428400ZS.1	0.126933	0.999995	-0.161262	0.99995	-0.852314	0.556701	-1.2787	5.58349e-06
BnaA09T0429800ZS	-0.00911752	0.999995	0.132955	0.99995	0.42023	0.125278	0.566221	0.0340632
BnaA09T0430000ZS	-0.447865	0.999995	0.392467	0.814193	0.619559	0.142824	1.49878	2.58376e-06
BnaA09T0431800ZS	-0.0234964	0.999995	0.0631588	0.99995	0.486901	0.0850028	0.576923	0.0417598
BnaA09T0433600ZS	0.428224	0.999995	0.523936	0.895986	-0.774153	0.426237	-0.710512	0.0358227
BnaA09T0437900ZS	-0.616355	0.621898	-0.378196	0.762604	0.599776	0.064803	0.852772	0.00735461
BnaA09T0441900ZS	0.257819	0.999995	-0.325024	0.99995	-0.656311	0.558999	-1.31075	0.0464749
BnaA09T0442600ZS	-0.316655	0.999995	0.317593	0.110586	-0.111514	0.846455	0.53467	0.021203
BnaA09T0446200ZS	-0.796699	0.999995	0.0756735	0.99995	-0.283055	0.922964	0.758647	0.000187928
BnaA09T0449900ZS	-0.370859	0.999995	-0.89221	0.640256	-0.655498	0.640131	-1.3101	0.046232
BnaA09T0454600ZS	-0.475757	0.999995	0.411524	0.99995	0.35544	0.9062	1.429	0.0056417
BnaA09T0458700ZS	0.245149	0.999995	-0.0134472	0.99995	-0.272175	0.876534	-0.552699	0.0212115
BnaA09T0460900ZS	0.552004	0.999995	0.385413	0.889909	-0.461939	0.632182	-0.66303	0.00811425
BnaA09T0462400ZS	0.448967	0.999995	-0.195147	0.99995	-0.158137	0.922964	-0.86923	0.000479471
BnaA09T0462600ZS	-0.191525	0.999995	-0.106466	0.99995	0.385041	0.051205	0.474494	0.00269091
BnaA09T0469600ZS	0.888173	0.807176	1.00215	0.203168	0.683705	0.609721	0.837935	0.00548542
BnaA09T0469800ZS	-0.576547	0.999995	-0.544372	0.887488	1.12229	0.102641	1.2291	0.0287038
BnaA09T0471300ZS	0.532056	0.999995	1.0291	0.693124	-2.01612	0.117398	-1.63018	0.040221
BnaA09T0473300ZS	0.415252	0.999995	-0.285422	0.99995	-0.767259	0.518575	-1.59313	0.0483084
BnaA09T0475500ZS	-0.424455	0.999995	0.365238	0.442573	0.567007	0.06345	1.38124	2.60151e-13
BnaA09T0481600ZS.1	-0.032153	0.999995	-0.294703	0.99995	-1.90675	0.229506	-3.02079	0.0231381
BnaA09T0482200ZS	-0.160977	0.999995	-0.012622	0.99995	0.344619	0.724727	0.514313	0.0116344
BnaA09T0497200ZS	-0.626393	0.999995	1.4089	0.0913141	-0.0622681	0.986329	2.5668	0.0379456
BnaA09T0497800ZS	-0.253481	0.999995	0.18374	0.99995	0.0908264	0.922964	0.542565	0.0343184
BnaA09T0497900ZS	0.630387	0.999995			-1.58305	0.417376	-3.51101	0.00333486
BnaA09T0513900ZS	-0.853287	0.999995	0.46646	0.948262	-0.468054	0.802568	1.04532	0.02946
BnaA09T0518000ZS	-0.038306	0.999995	0.108593	0.99995	0.170126	0.684301	0.321613	0.0483433
BnaA09T0518100ZS	-1.44971	0.242346	0.20833	0.99995	0.69319	0.570327	2.75317	1.09302e-08
BnaA09T0519800ZS	0.188435	0.999995	-0.290663	0.99995	-0.218027	0.75698	-0.707707	0.0322269
BnaA09T0520500ZS	0.104998	0.999995	0.122201	0.99995	1.71763	0.0701564	1.7315	0.0366377
BnaA09T0521300ZS	-0.0662303	0.999995	0.144038	0.99995	0.628313	0.155424	0.848804	0.0370129
BnaA09T0522100ZS	-0.0344854	0.999995	-0.119927	0.99995	-0.632816	0.0670321	-0.721951	0.00312372
BnaA09T0523500ZS	-0.187585	0.999995	-0.0241618	0.99995	0.269642	0.438124	0.440084	0.00198661
BnaA09T0525900ZS	0.0315262	0.999995	-0.20955	0.99995	-0.698907	0.201243	-0.949981	0.03495
BnaA09T0527100ZS	-0.450487	0.999995	0.0894114	0.99995	0.928106	0.486077	1.67479	0.0447656
BnaA09T0528700ZS.3	-0.393129	0.999995	0.600697	0.99995	-0.258807	0.946317	4.27118	6.90915e-05
BnaA09T0533700ZS	0.225852	0.999995	-0.915063	0.833758	-0.00118691	0.999975	-1.87323	0.0124064
BnaA09T0534000ZS	0.856272	0.872746	0.0426729	0.99995	-0.0747402	0.968501	-0.996705	0.0110761
BnaA09T0546800ZS	-0.0531922	0.999995	-0.0592119	0.99995	0.62145	0.0712344	0.620876	0.0418221
BnaA09T0547300ZS	-0.289972	0.999995	0.0754876	0.99995	0.313997	0.601452	0.696149	0.0449807
BnaA09T0550300ZS	0.00143502	0.999995	0.0459581	0.99995	0.547451	0.147163	0.597262	0.0327873
BnaA09T0550700ZS	-0.248073	0.999995	-0.208248	0.99995	-1.30883	0.589561	-3.71829	0.000126483
BnaA09T0550900ZS	-0.0390717	0.999995	0.415356	0.99995	1.10708	0.192721	1.64525	0.00208484
BnaA09T0553100ZS	0.206345	0.999995	0.233902	0.99995	1.52899	0.0567255	1.51688	0.0402507
BnaA09T0553900ZS	-0.294488	0.999995	-0.0933188	0.99995	0.466983	0.156336	0.682864	0.000213729
BnaA09T0554000ZS	1.06438	0.999995			-0.190154	0.922964	-2.73093	0.0483086
BnaA09T0555500ZS	-0.0955706	0.999995	0.599818	0.833758	1.26912	0.150304	2.08611	0.000266652
BnaA09T0562100ZS	0.234198	0.999995	0.0486936	0.99995	-0.770093	0.0721276	-0.962874	0.00227212
BnaA09T0565200ZS	0.361059	0.999995	-0.425284	0.72939	-0.392005	0.829512	-1.27014	0.00671363
BnaA09T0566500ZS	0.781117	0.270952	0.104514	0.99995	-0.206442	0.870527	-0.916948	0.000234852
BnaA09T0572200ZS	0.0659053	0.999995	0.198716	0.99995	0.633157	0.169638	0.775609	0.00193574
BnaA09T0576900ZS	-0.280796	0.999995	0.0432895	0.99995	0.260824	0.629535	0.597206	0.0308999
BnaA09T0582100ZS	0.112437	0.999995	-0.507628	0.99995	-0.361144	0.922964	-1.17261	0.00423044
BnaA09T0585300ZS	-0.052867	0.999995	-0.616385	0.370109	-0.240325	0.791865	-0.82088	0.0320274
BnaA09T0597100ZS	-0.729833	0.999995	0.149311	0.99995	0.810441	0.684683	2.20824	0.0241166
BnaA09T0604100ZS	-0.430573	0.999995	-0.0204238	0.99995	0.336459	0.833021	0.814558	0.00728604
BnaA09T0604300ZS	-0.0480888	0.999995	0.160239	0.99995	1.03434	0.125536	1.26173	0.0343971
BnaA09T0604600ZS			0.406102	0.99995	2.5095	0.0814352	3.12032	0.0143792
BnaA09T0604900ZS	-0.4289	0.999995	-0.159989	0.99995	0.552233	0.0584011	0.83835	0.0168497
BnaA09T0607600ZS	-0.714012	0.788326	0.408668	0.927424	0.250396	0.815387	1.43127	0.000243463
BnaA09T0607900ZS	-0.456115	0.999995	0.0797402	0.99995	0.415328	0.59918	0.995369	0.000261836
BnaA09T0610700ZS	-0.201018	0.999995	0.204574	0.99995	0.325765	0.514921	0.745935	0.00303735
BnaA09T0611500ZS	-0.464426	0.999995	0.15599	0.99995	0.282802	0.920087	1.01396	0.0233514
BnaA09T0612300ZS	-0.149363	0.999995	0.441116	0.626849	0.486296	0.429526	1.1049	0.000107538
BnaA09T0612500ZS	-0.505389	0.999995	0.217843	0.99995	0.908759	0.273624	1.77662	0.0343693
BnaA09T0613200ZS	-0.139276	0.999995	0.0966329	0.99995	0.317246	0.551375	0.562079	0.0372863
BnaA09T0613900ZS	-0.103466	0.999995	-0.208117	0.99995	1.7067	0.164503	1.85087	0.0187935
BnaA09T0614000ZS	-0.416735	0.999995	-0.370303	0.978825	1.08376	0.107173	1.22405	0.0064347
BnaA09T0615200ZS	-0.203736	0.999995	0.0239059	0.99995	0.498866	0.242584	0.738316	0.000182433
BnaA09T0615800ZS			0.862053	0.893945	1.85488	0.291175	3.81143	0.00108125
BnaA09T0617400ZS.1	-0.00527742	0.999995	0.307075	0.99995	0.475828	0.850358	0.924977	0.000124763
BnaA09T0617700ZS	-1.36404	0.660315	0.0371934	0.99995	0.371054	0.922964	2.6929	7.36815e-07
BnaA09T0624700ZS	-0.343455	0.999995	-0.210053	0.966448	0.480586	0.0528723	0.622563	0.00471436
BnaA09T0627400ZS	0.536382	0.999995	0.0269473	0.99995	-1.71959	0.161286	-2.73717	1.825e-08
BnaA09T0627500ZS	-0.078008	0.999995	-0.243304	0.99995	-0.564037	0.0564605	-0.732006	0.0124571
BnaA09T0632100ZS			0.727265	0.99995	1.76222	0.342802	2.76556	0.0429204
BnaA09T0635400ZS	0.914283	0.549401	1.00213	0.294371	-1.01433	0.207897	-0.920427	0.0374498
BnaA09T0635700ZS	-0.0198871	0.999995	-0.352183	0.99995	-0.52704	0.458449	-0.886781	0.00412935
BnaA09T0638300ZS	0.000466543	0.999995	-0.469784	0.99995	-1.22402	0.065139	-1.77973	0.0128824
BnaA09T0640000ZS	-0.139179	0.999995	-0.0616485	0.99995	0.452214	0.112685	0.536479	0.00458613
BnaA09T0642300ZS	0.0353326	0.999995	0.221659	0.99995	0.612443	0.0848284	0.80599	0.00060858
BnaA09T0643100ZS	0.4276	0.999995	-0.373791	0.99995	-0.561582	0.589797	-1.44521	0.00324959
BnaA09T0643300ZS	-0.124188	0.999995	0.0655235	0.99995	0.4926	0.0786945	0.689646	0.00141711
BnaA09T0643400ZS	0.402751	0.999995	0.0633018	0.99995	-0.446744	0.322387	-0.797129	0.000989125
BnaA09T0643700ZS	-0.143067	0.999995	0.0270475	0.99995	0.407885	0.231556	0.587599	0.0371564
BnaA09T0644500ZS	0.412168	0.833633	0.129853	0.99995	-0.345612	0.244005	-0.634177	0.000464023
BnaA09T0646500ZS	-0.000113588	0.999995	0.00149068	0.99995	0.793375	0.0657915	0.813213	2.9829e-06
BnaA09T0646700ZS	0.237566	0.999995	0.30404	0.99995	1.73923	0.0585303	1.83772	0.00164296
BnaA09T0651400ZS	-0.124726	0.999995	-0.00893826	0.99995	0.509672	0.0641757	0.629003	0.0432074
BnaA09T0651600ZS	0.285905	0.999995	0.259017	0.99995	0.855292	0.163542	0.824247	0.0290668
BnaA09T0653100ZS	0.128095	0.999995	-0.580706	0.99995	-1.26493	0.452286	-2.48533	0.00256395
BnaA09T0653200ZS	0.427438	0.999995	0.400147	0.986896	-0.904906	0.279703	-1.00757	1.82979e-06
BnaA09T0665100ZS	-0.163909	0.999995	0.194345	0.99995	0.576294	0.783325	1.0603	0.00133595
BnaA09T0666600ZS	0.612153	0.999995	0.20981	0.99995	-0.315665	0.922964	-1.12944	0.0132692
BnaA09T0672100ZS	0.0390598	0.999995	-0.00839085	0.99995	1.13241	0.136232	1.10679	0.0383866
BnaA09T0674700ZS	-0.102702	0.999995	-0.0290603	0.99995	-0.706791	0.117767	-0.641112	0.00479018
BnaA09T0676700ZS	-0.0247673	0.999995	-0.312965	0.99995	-0.930422	0.379106	-1.32096	0.035462
BnaA09T0680700ZS	-0.136501	0.999995	0.320953	0.99995	0.712404	0.224803	1.20077	0.00860548
BnaA09T0685400ZS	0.174595	0.999995	-0.159705	0.99995	-0.80333	0.163177	-1.16762	0.00147122
BnaA09T0685700ZS	0.156586	0.999995	0.230445	0.99995	-1.26193	0.0777808	-1.19907	0.0273067
BnaA09T0686400ZS	0.636478	0.999995	0.981833	0.579581	-1.28643	0.504166	-1.53439	0.000135582
BnaA09T0686800ZS	0.312372	0.999995	0.0419262	0.99995	-0.797295	0.485351	-1.14753	0.000237843
BnaA09T0687600ZS	-0.384769	0.999995	-1.03121	0.0613369	-0.759807	0.272148	-1.45641	7.24064e-06
BnaA09T0689100ZS	0.171167	0.999995	-0.0541828	0.99995	-0.741763	0.0503313	-0.969369	0.0176563
BnaA09T0689500ZS	-0.0742474	0.999995	-0.666291	0.523614	-0.411835	0.596217	-1.03248	0.0235801
BnaA09T0692900ZS	0.250263	0.999995	0.265909	0.748697	0.464419	0.181016	0.481868	0.00431213
BnaA09T0700100ZS	-0.534579	0.999995	-0.268226	0.99995	0.231758	0.9587	-3.56674	0.00262008
BnaA09T0702100ZS	-0.331759	0.999995	0.395206	0.946192	0.234664	0.873491	1.00259	0.000785339
BnaA09T0705200ZS	-0.364706	0.999995	0.856396	0.730879	1.90797	0.121981	3.75124	0.000269716
BnaA09T0708800ZS	-0.0395454	0.999995	-0.344288	0.99995	2.33723	0.0860839	2.61488	0.0161852
BnaA09T0711500ZS	-0.263208	0.999995	0.209607	0.99995	0.167533	0.840481	0.653314	0.00116076
BnaA10T0010200ZS	0.14813	0.999995	-0.147773	0.99995	-1.04507	0.0915205	-1.38227	0.00244312
BnaA10T0013000ZS	0.918756	0.604882	0.419915	0.960309	0.10181	0.96245	-0.476697	0.030973
BnaA10T0016100ZS	-0.0492733	0.999995	0.431647	0.99995	1.56374	0.311089	2.27643	0.0404167
BnaA10T0018300ZS	0.419506	0.999995	-0.373928	0.99995	-0.1246	0.968763	-1.12674	0.0314907
BnaA10T0018700ZS	0.0346965	0.999995	-0.518171	0.99995	-0.987809	0.246717	-1.6254	0.0390939
BnaA10T0021200ZS.1	0.466612	0.999995	0.169694	0.99995	1.22738	0.15321	0.916096	0.00429889
BnaA10T0023000ZS	0.128259	0.999995	0.118735	0.99995	-0.900247	0.126356	-0.93082	0.00616291
BnaA10T0024000ZS.1	0.25259	0.999995	0.630828	0.99995	0.961252	0.774366	2.41783	8.19538e-05
BnaA10T0024300ZS.1	-0.384878	0.999995	0.374207	0.99995	1.03213	0.747823	5.79155	2.71613e-10
BnaA10T0024400ZS	0.346486	0.999995	0.30582	0.99995	-0.930373	0.293132	-1.06887	0.0395156
BnaA10T0025300ZS	-0.240072	0.999995	-0.00110348	0.99995	0.581864	0.179087	0.834416	0.0267066
BnaA10T0026200ZS	-0.038234	0.999995	0.210813	0.78127	0.332696	0.151739	0.586963	0.000484266
BnaA10T0027300ZS	0.121131	0.999995	0.12954	0.99995	-1.10179	0.146696	-1.11667	0.00294394
BnaA10T0033700ZS	-0.280454	0.999995	0.258624	0.99995	0.988566	0.121823	1.59256	0.00530147
BnaA10T0038800ZS	-0.0536684	0.999995	0.380618	0.99995	2.39134	0.0914732	3.61635	0.00197891
BnaA10T0039300ZS	0.05617	0.999995	-1.05109	0.635162	-0.553846	0.922964	-2.76434	0.0331825
BnaA10T0041200ZS	0.0290523	0.999995	-0.0925554	0.99995	-0.485447	0.247592	-0.610425	0.0023413
BnaA10T0041800ZS	-0.839079	0.682723	-0.529536	0.795057	0.706468	0.202894	1.05086	0.0377057
BnaA10T0043300ZS	-0.17191	0.999995	0.247638	0.984466	0.169159	0.907498	0.604565	0.0359613
BnaA10T0044600ZS	0.112456	0.999995	-0.107062	0.99995	-0.671515	0.103584	-0.897729	0.0261589
BnaA10T0048800ZS	-0.597423	0.999995	0.527343	0.754283	0.220601	0.922964	1.48731	0.00199052
BnaA10T0049300ZS.1	-0.287883	0.999995	0.801998	0.258117	-0.479104	0.717094	0.679411	0.00695708
BnaA10T0050600ZS	-0.974082	0.999995	0.121952	0.99995	1.29727	0.103334	2.79674	4.1199e-14
BnaA10T0053000ZS	0.103029	0.999995	0.0597686	0.99995	-0.644124	0.0725048	-0.688433	0.0409946
BnaA10T0056700ZS	-0.444099	0.999995	-0.25389	0.99995	0.490821	0.61623	0.749268	0.0175346
BnaA10T0059500ZS	-0.0705683	0.999995	0.0148079	0.99995	0.643993	0.438855	0.7581	0.0209458
BnaA10T0059700ZS	-0.0491104	0.999995	0.268091	0.99995	0.673913	0.332805	1.01803	0.0216107
BnaA10T0060600ZS	-0.291083	0.999995	-0.375844	0.98773	-0.626266	0.522045	-0.712864	0.0268431
BnaA10T0062500ZS	-0.136398	0.999995	0.150647	0.99995	0.283235	0.571002	0.579895	0.000759504
BnaA10T0067200ZS			0.220039	0.99995	2.60853	0.0620948	2.86742	0.0319908
BnaA10T0072200ZS.1	-0.532669	0.999995	-0.335187	0.99995	-1.43769	0.147578	-1.39162	0.0327774
BnaA10T0073700ZS	-0.191603	0.999995	-0.403268	0.99995	-0.646493	0.862583	-3.23113	0.0122053
BnaA10T0082700ZS	0.0437911	0.999995	-0.298384	0.931651	-0.254678	0.758751	-0.60292	0.0439924
BnaA10T0083500ZS	-0.431234	0.999995	0.0328508	0.99995	0.567804	0.0547456	1.05028	1.85547e-05
BnaA10T0085500ZS	0.47238	0.40474	0.0128619	0.99995	0.00594788	0.99965	-0.460043	0.01433
BnaA10T0085600ZS	0.353885	0.999995	-0.316348	0.99995	-0.713031	0.364451	-1.45369	0.000624693
BnaA10T0087200ZS	-0.50674	0.999995	0.16253	0.99995	0.138121	0.922964	0.848805	0.0021517
BnaA10T0089500ZS	-0.465901	0.999995	-1.50967	0.222493	-0.942036	0.579497	-3.47072	0.00149321
BnaA10T0091600ZS	0.261949	0.999995	-0.292767	0.995101	-0.549833	0.115258	-1.11842	0.00336365
BnaA10T0093400ZS	-0.420215	0.999995	0.513393	0.963677	0.294606	0.922964	1.38121	0.0298796
BnaA10T0098500ZS	-1.0872	0.227113	-0.676259	0.617175	0.270998	0.922964	0.746451	0.0401649
BnaA10T0098800ZS	-0.297131	0.999995	-0.151214	0.99995	1.65552	0.371757	4.78974	1.63747e-06
BnaA10T0100200ZS	-0.206989	0.999995	-0.408775	0.498429	0.847789	0.0600536	0.672808	0.0461176
BnaA10T0104800ZS	-0.736187	0.999995	0.609375	0.419829	-0.635438	0.66062	0.867522	0.00189523
BnaA10T0108600ZS	0.00556107	0.999995	0.192501	0.99995	0.408141	0.407419	0.602613	0.0484275
BnaA10T0109900ZS	-0.163354	0.999995	-0.138291	0.99995	0.700738	0.333045	0.758404	0.0441657
BnaA10T0110100ZS	0.16007	0.999995	0.155574	0.99995	1.12806	0.078889	1.1716	5.72022e-05
BnaA10T0111100ZS	-0.287006	0.999995	0.2711	0.99995	0.106845	0.95309	0.717885	0.000888808
BnaA10T0111900ZS	-0.113636	0.999995	0.358631	0.539344	0.229522	0.81122	0.718492	0.00013349
BnaA10T0113100ZS	-0.0396876	0.999995	-0.171876	0.99995	0.722098	0.12176	0.600159	0.0222277
BnaA10T0113100ZS.1	-0.0396876	0.999995	-0.171876	0.99995	0.722098	0.12176	0.600159	0.0222277
BnaA10T0113300ZS	0.106256	0.999995	0.37092	0.945566	1.08331	0.299713	1.4072	8.92143e-05
BnaA10T0115500ZS	-0.566103	0.999995	-0.0705878	0.99995	0.756311	0.369366	1.3702	0.0327601
BnaA10T0115700ZS	-0.349317	0.999995	0.178971	0.99995	1.8536	0.154148	2.74789	0.03249
BnaA10T0117800ZS	-0.0403581	0.999995	0.0909079	0.99995	0.251747	0.815522	0.391875	0.00897456
BnaA10T0117900ZS	0.166413	0.999995	-0.469471	0.99995	-0.625437	0.728926	-1.37574	0.0404167
BnaA10T0118200ZS	-0.402777	0.999995	0.00554527	0.99995	0.738167	0.132935	1.18807	0.0019001
BnaA10T0118700ZS	0.394112	0.999995	0.218083	0.99995	-0.437927	0.420087	-0.629501	0.00730202
BnaA10T0119000ZS.1	-0.128651	0.999995	-0.537582	0.998007	-1.27498	0.610429	-6.92535	6.9497e-17
BnaA10T0119700ZS	0.64827	0.420128	0.034615	0.99995	-0.0463562	0.965519	-0.682586	0.00455264
BnaA10T0122000ZS	0.262067	0.999995	0.0181109	0.99995	-0.690746	0.227249	-0.957376	0.00581149
BnaA10T0122000ZS.1	0.0174327	0.999995	-0.220411	0.99995	-2.13681	0.0736995	-3.06787	6.1276e-05
BnaA10T0123200ZS	0.33348	0.999995	-0.0274805	0.99995	-0.349776	0.761192	-0.741645	0.0165191
BnaA10T0128600ZS	-0.313413	0.999995	-0.204725	0.99995	0.464188	0.280765	0.588963	0.0483487
BnaA10T0130200ZS	-0.17084	0.999995	0.0514452	0.99995	0.795735	0.0619767	1.03872	0.000267532
BnaA10T0130400ZS	0.361737	0.999995	-0.702204	0.526542	-0.814324	0.592054	-2.00962	0.0255637
BnaA10T0130500ZS	-0.151985	0.999995	0.0216818	0.99995	0.860483	0.430784	1.12219	0.00149804
BnaA10T0130900ZS.1	0.18861	0.999995			-1.14586	0.624892	-3.02024	0.0230755
BnaA10T0133800ZS	0.179356	0.999995	0.432019	0.149133	0.179746	0.821286	0.43627	0.0303182
BnaA10T0133800ZS.2	0.179356	0.999995	0.432019	0.149133	0.179746	0.821286	0.43627	0.0303182
BnaA10T0136500ZS	0.0420458	0.999995	-0.00858573	0.99995	0.602377	0.068265	0.554048	0.0388709
BnaA10T0137400ZS	0.16469	0.999995	0.096102	0.99995	-0.918779	0.524517	-1.09436	0.0181341
BnaA10T0137800ZS	0.490339	0.272602	0.167863	0.99995	-0.159697	0.804651	-0.486166	0.00910003
BnaA10T0138900ZS	0.282683	0.999995	0.154883	0.99995	-0.65226	0.135782	-0.790691	0.00548554
BnaA10T0139000ZS	0.307792	0.999995	-0.16121	0.99995	-0.355695	0.770547	-0.860359	0.00496351
BnaA10T0139600ZS	0.177727	0.999995	0.31407	0.911008	0.634258	0.0596002	0.774815	0.00821707
BnaA10T0142200ZS	-0.0522112	0.999995	-0.0482675	0.99995	-0.499793	0.670087	-0.508978	0.047063
BnaA10T0143900ZS	-0.415638	0.999995	0.400704	0.98189	0.13357	0.930409	1.02255	0.0344125
BnaA10T0146100ZS	-0.349151	0.999995	-0.527188	0.645376	-0.636809	0.304373	-0.817611	0.0290701
BnaA10T0146100ZS.1	-0.349151	0.999995	-0.527188	0.645376	-0.636809	0.304373	-0.817611	0.0290701
BnaA10T0148800ZS	-0.662319	0.999995	0.241206	0.99995	0.937476	0.384457	2.15279	0.0164942
BnaA10T0151500ZS	-0.228447	0.999995	0.83279	0.923927	0.652015	0.901451	2.74037	0.0464498
BnaA10T0153500ZS	-0.328545	0.999995	-0.185844	0.99995	0.29579	0.679198	0.449829	0.0358528
BnaA10T0153800ZS	-0.136808	0.999995	-0.0464464	0.99995	0.371801	0.194073	0.466972	0.0413008
BnaA10T0155600ZS	-0.0495538	0.999995	-0.230823	0.99995	-2.09203	0.141414	-2.8098	0.0385026
BnaA10T0160000ZS	0.463139	0.999995	-0.397722	0.991647	-0.131701	0.974792	-1.40632	0.0237124
BnaA10T0164600ZS	0.205194	0.999995	0.0960791	0.99995	-0.768326	0.0547672	-0.881607	0.00638517
[truncated: 1,504 more rows]
