# Supplementary material for: Mapping and Identifying Candidate Genes Enabling Cadmium Accumulation in Brassica napus Revealed by Combined BSA-Seq and RNA-Seq Analysis
Source: Int J Mol Sci. 2023 Jun 15;24(12):10163. doi: 10.3390/ijms241210163 (PMC10298887; doi:10.3390/ijms241210163)
Supplement: Supplementary file 1 [file ijms-24-10163-s001.zip › Supplementary Table S8.xlsx]

## Sheet: Sheet1
Supplementary Table S8. The qRT-PCR primers used for verification.
Gene ID	F-primer	R-primer
BnaC02G0075400ZS	TGTGGATTCTCAGATGCCAAGACG	TGATGAGCTGCGTCTGTGAGAATC
BnaA01G0048500ZS	CTGGCAGTTCCTCCAACCATTATC	TCCAGAGATAAGGATGGACGCCAT
BnaA06G0364300ZS	ATGAGAATCGCCGAGATCTCCACG	GAGCGAGTTGACTCAGCCGAGTTA
BnaA02G0105000ZS	CTCAGACCACGATGAAGAGGAGGA	TACCGCCGGAGAATTGAGTTCCTA
BnaC03G0281000ZS	GTGATGCAGCTGCGGTAACATTGA	CTAGGTGCATATGAGTTGGCCATG
BnaC08G0487700ZS	GTTACCGTTGGCCGAATCGTAGAG	CTTGAGTTAAGGCACAACGCTCAC
BnaC02G0127500ZS	GTCGAAGAGCTTAGTGCGTGTGAA	CGAGGAATATACCGCCGGAGAATT
BnaActin	CTATCCTCCGTCTCGATCTCGC	CTTAGCCGTCTCCAGCTCTTGC
